# Supplementary material for: Mining nematode protein secretomes to explain lifestyle and host specificity
Source: PLoS Negl Trop Dis. 2021 Sep 29;15(9):e0009828. doi: 10.1371/journal.pntd.0009828 (PMC8504978; doi:10.1371/journal.pntd.0009828)
Supplement: S1 Table — (XLSX) [file pntd.0009828.s001.xlsx]

## Sheet: Celegans
SUPPLEMENTARY TABLE S1: C. elegans protein list and blast2GO analysis												Signal P 5.0 prediction
SeqName	Description	Length	#Hits	e-Value	sim mean	#GO	GO IDs	GO Names	Enzyme Codes	Enzyme Names		SP(Sec/SPI)	OTHER	cleavage site position
sp|A0A131MBU3|IRG7_CAEEL	Protein irg-7	2217	20	0	77.55	2	C:GO:0005887; P:GO:0008045	C:integral component of plasma membrane; P:motor neuron axon guidance				0.991806	0.008194	CS pos: 16-17. CLA-TE. Pr: 0.7879
tr|Q19853|Q19853_CAEEL	Protein irg-7	2229	20	0	76.45	2	C:GO:0005887; P:GO:0008045	C:integral component of plasma membrane; P:motor neuron axon guidance				0.99644	0.00356	CS pos: 16-17. CLG-AE. Pr: 0.5218
tr|G5ECR0|G5ECR0_CAEEL	lectin C-type domain protein	2103	20	0	73.96							0.999523	0.000477	CS pos: 16-17. VAA-AP. Pr: 0.7146
sp|Q22531|AMP2_CAEEL	Thyrotropin-releasing hormone-degrading ectoenzyme	1890	20	0	70.52	9	C:GO:0005737; C:GO:0005886; P:GO:0006508; F:GO:0008270; P:GO:0009792; P:GO:0035046; F:GO:0042277; P:GO:0043171; F:GO:0070006	C:cytoplasm; C:plasma membrane; P:proteolysis; F:zinc ion binding; P:embryo development ending in birth or egg hatching; P:pronuclear migration; F:peptide binding; P:peptide catabolic process; F:metalloaminopeptidase activity	EC:3.4.11	Acting on peptide bonds (peptidases)		0.993431	0.006569	CS pos: 20-21. IST-AP. Pr: 0.4778
tr|Q94246|Q94246_CAEEL	GEI-4 (Four) Interacting protein	2153	20	0	75.38	3	P:GO:0006338; C:GO:0016021; C:GO:0045121	P:chromatin remodeling; C:integral component of membrane; C:membrane raft				0.99909	0.00091	CS pos: 19-20. ASA-KQ. Pr: 0.8832
tr|Q9XUF9|Q9XUF9_CAEEL	Protein CBG00449	1566	20	0	68.28							0.998788	0.001212	CS pos: 20-21. VFS-DD. Pr: 0.9731
tr|Q94269|Q94269_CAEEL	Lysosomal protective protein	2314	20	0	73.59	3	F:GO:0004185; C:GO:0045121; P:GO:0051603	F:serine-type carboxypeptidase activity; C:membrane raft; P:proteolysis involved in cellular protein catabolic process	EC:3.4.21; EC:3.4.16	Acting on peptide bonds (peptidases); Acting on peptide bonds (peptidases)		0.997258	0.002742	CS pos: 16-17. ALA-AP. Pr: 0.6201
tr|K8ESM2|K8ESM2_CAEEL	Protein CBG07588	2161	20	0	74.21	3	F:GO:0004185; C:GO:0045121; P:GO:0051603	F:serine-type carboxypeptidase activity; C:membrane raft; P:proteolysis involved in cellular protein catabolic process	EC:3.4.21; EC:3.4.16	Acting on peptide bonds (peptidases); Acting on peptide bonds (peptidases)		0.996651	0.003349	CS pos: 23-24. GQT-TP. Pr: 0.4146
tr|Q21750|Q21750_CAEEL	Acid Alpha Glucosidase Relate	955	20	0	84.18	4	F:GO:0004558; C:GO:0005764; P:GO:0005980; F:GO:0030246	F:alpha-1,4-glucosidase activity; C:lysosome; P:glycogen catabolic process; F:carbohydrate binding	EC:3.2.1.20	Alpha-glucosidase		0.999816	0.000184	CS pos: 18-19. ANA-AP. Pr: 0.8970
tr|Q21850|Q21850_CAEEL	Protein CBG14646	1943	20	0	63.54							0.999172	0.000828	CS pos: 18-19. SAA-TE. Pr: 0.5776
tr|Q9GYM9|Q9GYM9_CAEEL	ENDonuclease, poly(U) specific	572	20	0	79.6	1	F:GO:0016788	F:hydrolase activity, acting on ester bonds				0.935061	0.064939	CS pos: 19-20. VYS-KP. Pr: 0.8170
sp|G5EEI4|ASP1_CAEEL	eukaryotic aspartyl protease	396	20	0	85.68	6	F:GO:0004190; C:GO:0005737; P:GO:0006508; P:GO:0008219; P:GO:0030163; C:GO:0098591	F:aspartic-type endopeptidase activity; C:cytoplasm; P:proteolysis; P:cell death; P:protein catabolic process; C:external side of apical plasma membrane	EC:3.4.23	Acting on peptide bonds (peptidases)		0.986987	0.013013	CS pos: 15-16. CSA-AV. Pr: 0.6936
tr|Q21152|Q21152_CAEEL	Fatty Acid/Retinol binding protein	232	20	1.03529e-171	65.57	1	F:GO:0008289	F:lipid binding				0.963978	0.036022	CS pos: 20-21. VLG-RP. Pr: 0.5154
sp|P34528|YM67_CAEEL	serine carboxypeptidase S28	510	20	0	81.76	4	F:GO:0004185; P:GO:0006508; F:GO:0008239; P:GO:0045087	F:serine-type carboxypeptidase activity; P:proteolysis; F:dipeptidyl-peptidase activity; P:innate immune response	EC:3.4.11; EC:3.4.21; EC:3.4.16	Acting on peptide bonds (peptidases); Acting on peptide bonds (peptidases); Acting on peptide bonds (peptidases)		0.997852	0.002148	CS pos: 19-20. VLS-AP. Pr: 0.9375
tr|O45444|O45444_CAEEL	C-type LECtin	411	20	0	81.5	2	F:GO:0030246; P:GO:0045087	F:carbohydrate binding; P:innate immune response				0.999378	0.000622	CS pos: 17-18. ASA-QD. Pr: 0.9250
tr|O76836|O76836_CAEEL	Protein CBG04326	1028	20	0	68.84	4	C:GO:0016021; P:GO:0045087; C:GO:0045121; P:GO:0050829	C:integral component of membrane; P:innate immune response; C:membrane raft; P:defense response to Gram-negative bacterium				0.000163	0.999837
tr|Q22562|Q22562_CAEEL	Protein CBG23138	368	20	0	90	4	P:GO:0002119; P:GO:0008340; P:GO:0018996; P:GO:0040011	P:nematode larval development; P:determination of adult lifespan; P:molting cycle, collagen and cuticulin-based cuticle; P:locomotion				0.979886	0.020114	CS pos: 16-17. AMA-QD. Pr: 0.8767
tr|O45569|O45569_CAEEL	NEPrilysin metallopeptidase family	1589	20	0	81.77	4	F:GO:0004222; P:GO:0006508; C:GO:0016021; C:GO:0045121	F:metalloendopeptidase activity; P:proteolysis; C:integral component of membrane; C:membrane raft	EC:3.4.24	Acting on peptide bonds (peptidases)		0.249064	0.750936
tr|O45443|O45443_CAEEL	C-type LECtin	372	20	0	73.88	2	F:GO:0030246; P:GO:0045087	F:carbohydrate binding; P:innate immune response				0.996609	0.003391	CS pos: 17-18. TLS-VS. Pr: 0.6708
tr|Q21916|Q21916_CAEEL	CUB domain protein	364	20	0	79.97	2	P:GO:0007283; P:GO:0009792	P:spermatogenesis; P:embryo development ending in birth or egg hatching				0.998689	0.001311	CS pos: 18-19. VSA-YK. Pr: 0.9637
tr|Q19004|Q19004_CAEEL	Acid Alpha Glucosidase Relate	936	20	0	85.85	4	F:GO:0004558; C:GO:0005764; P:GO:0005980; F:GO:0030246	F:alpha-1,4-glucosidase activity; C:lysosome; P:glycogen catabolic process; F:carbohydrate binding	EC:3.2.1.20	Alpha-glucosidase		0.996468	0.003532	CS pos: 22-23. TNS-QS. Pr: 0.7885
sp|P43508|CPR4_CAEEL	cathepsin B-like cysteine proteinase	335	20	0	85.33	4	F:GO:0004197; C:GO:0005615; C:GO:0005764; P:GO:0051603	F:cysteine-type endopeptidase activity; C:extracellular space; C:lysosome; P:proteolysis involved in cellular protein catabolic process	EC:3.4.22	Acting on peptide bonds (peptidases)		0.956007	0.043993	CS pos: 15-16. TAG-LV. Pr: 0.2798
tr|C6K7M9|C6K7M9_ECOLX	outer membrane protein C	367	20	0	99.85							0.999455	0.000545	CS pos: 21-22. ANA-AE. Pr: 0.9235
sp|Q17778|NUC1_CAEEL	CRE-NUC-1 protein	375	20	0	80.43	5	F:GO:0004531; C:GO:0005634; C:GO:0005764; P:GO:0006309; P:GO:0008340	F:deoxyribonuclease II activity; C:nucleus; C:lysosome; P:apoptotic DNA fragmentation; P:determination of adult lifespan	EC:3.1.31; EC:3.1.22.1; EC:3.1.22	Acting on ester bonds; Deoxyribonuclease II; Acting on ester bonds		0.99894	0.00106	CS pos: 21-22. TYA-AF. Pr: 0.9261
tr|Q21884|Q21884_CAEEL	EGF-like domain protein	1621	20	0	71.31	1	C:GO:0016021	C:integral component of membrane				0.908762	0.091238	CS pos: 20-21. AAG-VQ. Pr: 0.5179
sp|Q9UB00|GLCM4_CAEEL	O-Glycosyl hydrolase family 30	519	20	0	78.29	3	F:GO:0004348; P:GO:0005975; P:GO:0006665	F:glucosylceramidase activity; P:carbohydrate metabolic process; P:sphingolipid metabolic process	EC:3.2.1.45	Glucosylceramidase		0.998798	0.001202	CS pos: 22-23. SDA-KS. Pr: 0.8007
tr|Q8MQ23|Q8MQ23_CAEEL	Carboxylic ester hydrolase	548	20	0	80.15	3	C:GO:0005615; P:GO:0040011; F:GO:0052689	C:extracellular space; P:locomotion; F:carboxylic ester hydrolase activity	EC:3.1.1.1	Carboxylesterase		0.999553	0.000447	CS pos: 19-20. VLA-DP. Pr: 0.9868
sp|Q21281|MUP4_CAEEL	Transmembrane matrix receptor MUP-4	2104	20	0	86.38	18	P:GO:0000003; P:GO:0002119; F:GO:0005509; F:GO:0005515; C:GO:0005737; C:GO:0005882; C:GO:0005886; P:GO:0006898; P:GO:0006915; P:GO:0007155; C:GO:0016021; P:GO:0018996; C:GO:0030056; P:GO:0030163; C:GO:0031012; P:GO:0040011; P:GO:0071688; C:GO:0098733	P:reproduction; P:nematode larval development; F:calcium ion binding; F:protein binding; C:cytoplasm; C:intermediate filament; C:plasma membrane; P:receptor-mediated endocytosis; P:apoptotic process; P:cell adhesion; C:integral component of membrane; P:molting cycle, collagen and cuticulin-based cuticle; C:hemidesmosome; P:protein catabolic process; C:extracellular matrix; P:locomotion; P:striate…				0.998943	0.001057	CS pos: 15-16. ASA-AT. Pr: 0.6538
sp|O01530|ASP6_CAEEL	Aspartic protease 6	389	20	0	90.1	5	F:GO:0004190; C:GO:0005615; P:GO:0006508; P:GO:0008219; P:GO:0030163	F:aspartic-type endopeptidase activity; C:extracellular space; P:proteolysis; P:cell death; P:protein catabolic process	EC:3.4.23	Acting on peptide bonds (peptidases)		0.994467	0.005533	CS pos: 15-16. ASA-SV. Pr: 0.7565
tr|Q9XUT9|Q9XUT9_CAEEL	Protein CBG10596	507	20	0	57.62	1	C:GO:0005576	C:extracellular region				0.999438	0.000562	CS pos: 17-18. TDA-GT. Pr: 0.9428
tr|Q19698|Q19698_CAEEL	Invertebrate LYSozyme	139	20	5.39359e-98	86.1	3	F:GO:0003796; P:GO:0009792; P:GO:0050830	F:lysozyme activity; P:embryo development ending in birth or egg hatching; P:defense response to Gram-positive bacterium	EC:3.2.1.17	Lysozyme		0.999757	0.000243	CS pos: 18-19. VSA-DC. Pr: 0.8473
tr|G5EDP0|G5EDP0_CAEEL	serine carboxypeptidase	445	20	0	84.38	4	F:GO:0004185; F:GO:0004867; P:GO:0010951; P:GO:0051603	F:serine-type carboxypeptidase activity; F:serine-type endopeptidase inhibitor activity; P:negative regulation of endopeptidase activity; P:proteolysis involved in cellular protein catabolic process	EC:3.4.21; EC:3.4.16	Acting on peptide bonds (peptidases); Acting on peptide bonds (peptidases)		0.995473	0.004527	CS pos: 17-18. AGA-SN. Pr: 0.5473
sp|P52715|CTS12_CAEEL	serine carboxypeptidase	454	20	0	82.62	4	F:GO:0004185; P:GO:0009792; P:GO:0019915; P:GO:0051603	F:serine-type carboxypeptidase activity; P:embryo development ending in birth or egg hatching; P:lipid storage; P:proteolysis involved in cellular protein catabolic process	EC:3.4.21; EC:3.4.16	Acting on peptide bonds (peptidases); Acting on peptide bonds (peptidases)		0.988036	0.011964	CS pos: 21-22. CES-AL. Pr: 0.8643
sp|P55956|ASP3_CAEEL	Aspartic protease 3	398	20	0	86.44	8	F:GO:0004190; C:GO:0005576; C:GO:0005764; P:GO:0006508; P:GO:0006952; P:GO:0008340; P:GO:0030163; P:GO:0070265	F:aspartic-type endopeptidase activity; C:extracellular region; C:lysosome; P:proteolysis; P:defense response; P:determination of adult lifespan; P:protein catabolic process; P:necrotic cell death	EC:3.4.23	Acting on peptide bonds (peptidases)		0.985463	0.014537	CS pos: 17-18. ASA-IQ. Pr: 0.8440
tr|O44871|O44871_CAEEL	C-type LECtin	362	20	0	63.48	1	F:GO:0030246	F:carbohydrate binding				0.994399	0.005601	CS pos: 22-23. GSA-AT. Pr: 0.5948
tr|O02360|O02360_CAEEL	DAF-16/FOXO Controlled, germline Tumor affecting	739	20	0	80.23	3	P:GO:0045087; C:GO:0045121; P:GO:0050829	P:innate immune response; C:membrane raft; P:defense response to Gram-negative bacterium				0.925463	0.074537	CS pos: 21-22. SKT-DD. Pr: 0.3940
tr|Q9XUH3|Q9XUH3_CAEEL	Downstream Of DAF-16 (regulated by DAF-16)	361	20	0	66.81	3	P:GO:0008340; P:GO:0045087; P:GO:0050829	P:determination of adult lifespan; P:innate immune response; P:defense response to Gram-negative bacterium				0.997885	0.002115	CS pos: 18-19. VNC-YE. Pr: 0.8752
tr|Q8ITX4|Q8ITX4_CAEEL	C-type LECtin	467	20	0	69.89	3	F:GO:0030246; P:GO:0045087; P:GO:0050830	F:carbohydrate binding; P:innate immune response; P:defense response to Gram-positive bacterium				0.99956	0.00044	CS pos: 17-18. AYA-AC. Pr: 0.9571
tr|Q19348|Q19348_CAEEL	SCP-like protein	425	20	0	80.79	2	C:GO:0005576; P:GO:0040011	C:extracellular region; P:locomotion				0.994011	0.005989	CS pos: 18-19. AVA-QT. Pr: 0.9189
tr|Q2PJ78|Q2PJ78_CAEEL	Protein CBG02899	1001	20	0	78.48	1	C:GO:0016021	C:integral component of membrane				0.999858	0.000142	CS pos: 19-20. INA-YE. Pr: 0.9800
tr|O01532|O01532_CAEEL	ASpartyl Protease	393	20	0	88.27	7	F:GO:0004190; C:GO:0005615; P:GO:0006508; P:GO:0008219; P:GO:0030163; P:GO:0040011; P:GO:0045087	F:aspartic-type endopeptidase activity; C:extracellular space; P:proteolysis; P:cell death; P:protein catabolic process; P:locomotion; P:innate immune response	EC:3.4.23	Acting on peptide bonds (peptidases)		0.986702	0.013298	CS pos: 17-18. CSA-TV. Pr: 0.8963
tr|Q86NE0|Q86NE0_CAEEL	eukaryotic aspartyl protease	429	20	0	86.4	5	F:GO:0004190; P:GO:0006508; P:GO:0008219; C:GO:0016021; P:GO:0030163	F:aspartic-type endopeptidase activity; P:proteolysis; P:cell death; C:integral component of membrane; P:protein catabolic process	EC:3.4.23	Acting on peptide bonds (peptidases)		0.977409	0.022591	CS pos: 16-17. ALA-AV. Pr: 0.7151
tr|Q20964|Q20964_CAEEL	CRE-LYS-10 protein	214	20	4.48709e-150	88.94	5	F:GO:0003796; P:GO:0005975; P:GO:0009253; P:GO:0016998; P:GO:0050830	F:lysozyme activity; P:carbohydrate metabolic process; P:peptidoglycan catabolic process; P:cell wall macromolecule catabolic process; P:defense response to Gram-positive bacterium	EC:3.2.1.17	Lysozyme		0.996906	0.003094	CS pos: 16-17. ASA-AR. Pr: 0.7429
tr|Q22972|Q22972_CAEEL	ASpartyl Protease	389	20	0	80.14	4	F:GO:0004190; C:GO:0005615; P:GO:0006508; P:GO:0030163	F:aspartic-type endopeptidase activity; C:extracellular space; P:proteolysis; P:protein catabolic process	EC:3.4.23	Acting on peptide bonds (peptidases)		0.891796	0.108204	CS pos: 16-17. STA-AV. Pr: 0.3928
tr|Q94271|Q94271_CAEEL	eukaryotic aspartyl protease	366	20	0	75.41	5	F:GO:0004190; P:GO:0006508; C:GO:0016021; P:GO:0030163; P:GO:0045087	F:aspartic-type endopeptidase activity; P:proteolysis; C:integral component of membrane; P:protein catabolic process; P:innate immune response	EC:3.4.23	Acting on peptide bonds (peptidases)		0.950605	0.049395	CS pos: 16-17. TSA-FV. Pr: 0.5384
tr|Q8I4B9|Q8I4B9_CAEEL	Protein CBG20701	731	20	0	71.44	3	P:GO:0009792; P:GO:0040011; P:GO:0040035	P:embryo development ending in birth or egg hatching; P:locomotion; P:hermaphrodite genitalia development				0.999545	0.000455	CS pos: 16-17. ANA-QL. Pr: 0.6781
tr|O01300|O01300_CAEEL	GDSL-like protein	374	20	0	84.18	1	F:GO:0016788	F:hydrolase activity, acting on ester bonds				0.93323	0.06677	CS pos: 17-18. VLA-TL. Pr: 0.4086
sp|O45686|ASAH1_CAEEL	CRE-ASAH-1 protein	393	20	0	85.8	4	C:GO:0005764; P:GO:0006665; P:GO:0008340; F:GO:0017040	C:lysosome; P:sphingolipid metabolic process; P:determination of adult lifespan; F:N-acylsphingosine amidohydrolase activity	EC:3.5.1.23	Ceramidase		0.978742	0.021258	CS pos: 16-17. CAA-KH. Pr: 0.7310
tr|O61518|O61518_CAEEL	CRE-LYS-10 protein	230	20	8.72161e-162	81.22	5	F:GO:0003796; P:GO:0005975; P:GO:0009253; P:GO:0016998; P:GO:0050830	F:lysozyme activity; P:carbohydrate metabolic process; P:peptidoglycan catabolic process; P:cell wall macromolecule catabolic process; P:defense response to Gram-positive bacterium	EC:3.2.1.17	Lysozyme		0.999473	0.000527	CS pos: 16-17. INA-AK. Pr: 0.8836
sp|Q19076|PHO1_CAEEL	Intestinal acid phosphatase	449	20	0	78.39	9	P:GO:0000003; P:GO:0002119; F:GO:0003993; P:GO:0006898; P:GO:0009792; C:GO:0016021; P:GO:0016311; C:GO:0031225; C:GO:0045121	P:reproduction; P:nematode larval development; F:acid phosphatase activity; P:receptor-mediated endocytosis; P:embryo development ending in birth or egg hatching; C:integral component of membrane; P:dephosphorylation; C:anchored component of membrane; C:membrane raft	EC:3.1.3.2	Acid phosphatase		0.373769	0.626231
tr|O45445|O45445_CAEEL	C-type LECtin	394	20	0	75.47	2	F:GO:0030246; P:GO:0045087	F:carbohydrate binding; P:innate immune response				0.791652	0.208348	CS pos: 40-41. SQA-VT. Pr: 0.7069
tr|Q20226|Q20226_CAEEL	Protein CBG02956	195	8	1.79751e-140	83.15							0.992771	0.007229	CS pos: 16-17. SVA-LP. Pr: 0.3228
sp|P90893|YM9I_CAEEL	Putative serine protease F56F10.1	540	20	0	78.84	6	F:GO:0004185; P:GO:0006508; F:GO:0008239; C:GO:0016021; P:GO:0045087; C:GO:0045121	F:serine-type carboxypeptidase activity; P:proteolysis; F:dipeptidyl-peptidase activity; C:integral component of membrane; P:innate immune response; C:membrane raft	EC:3.4.11; EC:3.4.21; EC:3.4.16	Acting on peptide bonds (peptidases); Acting on peptide bonds (peptidases); Acting on peptide bonds (peptidases)		0.982431	0.017569	CS pos: 16-17. IEA-KL. Pr: 0.9139
sp|O16202|LYS7_CAEEL	Lysozyme-like protein 7	283	20	0	79.67	8	P:GO:0005975; P:GO:0008340; C:GO:0031410; P:GO:0045087; C:GO:0045177; P:GO:0050829; P:GO:0050830; P:GO:0050832	P:carbohydrate metabolic process; P:determination of adult lifespan; C:cytoplasmic vesicle; P:innate immune response; C:apical part of cell; P:defense response to Gram-negative bacterium; P:defense response to Gram-positive bacterium; P:defense response to fungus				0.992708	0.007292	CS pos: 20-21. SAS-VK. Pr: 0.3748
tr|C9E714|C9E714_ECOLX	outer membrane protein F	362	20	0	99.97	5	P:GO:0006811; C:GO:0009279; F:GO:0015288; C:GO:0046930; P:GO:0055085	P:ion transport; C:cell outer membrane; F:porin activity; C:pore complex; P:transmembrane transport				0.999158	0.000842	CS pos: 22-23. ANA-AE. Pr: 0.9796
tr|P90732|P90732_CAEEL	C-type LECtin	545	20	0	68.65	3	F:GO:0030246; P:GO:0040011; P:GO:0045087	F:carbohydrate binding; P:locomotion; P:innate immune response				0.998467	0.001533	CS pos: 17-18. VSA-DT. Pr: 0.8173
tr|O76672|O76672_CAEEL	Protein CBG00470	458	20	0	61.02							0.996091	0.003909	CS pos: 20-21. VSG-NG. Pr: 0.6520
tr|G5EC22|G5EC22_CAEEL	Downstream Of DAF-16 (regulated by DAF-16)	341	20	0	72.91	3	P:GO:0008340; P:GO:0045087; P:GO:0050829	P:determination of adult lifespan; P:innate immune response; P:defense response to Gram-negative bacterium				0.997879	0.002121	CS pos: 19-20. AAG-NS. Pr: 0.5627
sp|O76357|ILYS3_CAEEL	Invertebrate LYSozyme	139	20	5.45312e-98	85.82	3	F:GO:0003796; P:GO:0009792; P:GO:0050830	F:lysozyme activity; P:embryo development ending in birth or egg hatching; P:defense response to Gram-positive bacterium	EC:3.2.1.17	Lysozyme		0.999644	0.000356	CS pos: 18-19. ASA-DC. Pr: 0.8547
tr|Q17437|Q17437_CAEEL	Protein CBG06065	297	20	0	83.87	2	P:GO:0006629; F:GO:0016787	P:lipid metabolic process; F:hydrolase activity				0.976284	0.023716	CS pos: 18-19. VQA-RV. Pr: 0.8865
tr|O61874|O61874_CAEEL	Downstream Of DAF-16 (regulated by DAF-16)	406	20	0	69.9	3	P:GO:0008340; P:GO:0045087; C:GO:0045121	P:determination of adult lifespan; P:innate immune response; C:membrane raft				0.995656	0.004344	CS pos: 19-20. GSA-QQ. Pr: 0.7164
tr|G5EF50|G5EF50_CAEEL	SCP-Like extracellular protein	211	20	6.52927e-155	81.97	1	C:GO:0005576	C:extracellular region				0.990689	0.009311	CS pos: 18-19. AYA-QF. Pr: 0.9300
sp|Q09451|PHO11_CAEEL	Putative acid phosphatase 11	413	20	0	76.08	2	F:GO:0003993; P:GO:0016311	F:acid phosphatase activity; P:dephosphorylation	EC:3.1.3.2	Acid phosphatase		0.960775	0.039225	CS pos: 20-21. ANG-QS. Pr: 0.6330
sp|O16580|GLCM1_CAEEL	Putative glucosylceramidase 1	523	20	0	82.57	3	F:GO:0004348; P:GO:0005975; P:GO:0006665	F:glucosylceramidase activity; P:carbohydrate metabolic process; P:sphingolipid metabolic process	EC:3.2.1.45	Glucosylceramidase		0.999379	0.000621	CS pos: 23-24. VRA-AD. Pr: 0.8998
tr|O17954|O17954_CAEEL	Protein CBG21578	272	20	0	81.64	1	P:GO:0019915	P:lipid storage				0.999778	0.000222	CS pos: 19-20. ISA-QT. Pr: 0.9642
sp|P52014|CYP6_CAEEL	Peptidyl-prolyl cis-trans isomerase 6	201	20	3.07127e-118	92.05	4	P:GO:0000413; F:GO:0003755; C:GO:0005737; P:GO:0006457	P:protein peptidyl-prolyl isomerization; F:peptidyl-prolyl cis-trans isomerase activity; C:cytoplasm; P:protein folding	EC:5.2.1.8	Peptidylprolyl isomerase		0.999227	0.000773	CS pos: 19-20. AEA-RG. Pr: 0.9227
tr|Q9N3W5|Q9N3W5_CAEEL	C-type LECtin	466	20	0	68.43	3	F:GO:0030246; P:GO:0045087; P:GO:0050830	F:carbohydrate binding; P:innate immune response; P:defense response to Gram-positive bacterium				0.999325	0.000675	CS pos: 17-18. AIA-AC. Pr: 0.7213
sp|O62415|LYS1_CAEEL	Lysozyme-like protein 1	298	20	0	85.26	8	F:GO:0003796; P:GO:0005975; P:GO:0009253; C:GO:0031410; P:GO:0045087; C:GO:0045177; P:GO:0050829; P:GO:0050830	F:lysozyme activity; P:carbohydrate metabolic process; P:peptidoglycan catabolic process; C:cytoplasmic vesicle; P:innate immune response; C:apical part of cell; P:defense response to Gram-negative bacterium; P:defense response to Gram-positive bacterium	EC:3.2.1.17	Lysozyme		0.995862	0.004138	CS pos: 16-17. ASA-RP. Pr: 0.6859
tr|Q20950|Q20950_CAEEL	papain family cysteine protease	351	20	0	85.01	8	P:GO:0002119; F:GO:0004197; C:GO:0005615; C:GO:0005764; P:GO:0006898; P:GO:0009792; P:GO:0040011; P:GO:0051603	P:nematode larval development; F:cysteine-type endopeptidase activity; C:extracellular space; C:lysosome; P:receptor-mediated endocytosis; P:embryo development ending in birth or egg hatching; P:locomotion; P:proteolysis involved in cellular protein catabolic process	EC:3.4.22	Acting on peptide bonds (peptidases)		0.997381	0.002619	CS pos: 17-18. VNA-YN. Pr: 0.9621
tr|O16226|O16226_CAEEL	PHAryngeal gland Toxin-related	248	20	1.22996e-153	83.55							0.999056	0.000944	CS pos: 18-19. ANA-VI. Pr: 0.9485
tr|O16225|O16225_CAEEL	PHAryngeal gland Toxin-related	248	20	1.35753e-153	83.29							0.998796	0.001204	CS pos: 18-19. ANA-VI. Pr: 0.9535
tr|Q09975|Q09975_CAEEL	CRE-LYS-8.1 protein	286	20	0	84.56	8	P:GO:0005975; P:GO:0008340; C:GO:0031410; P:GO:0045087; C:GO:0045177; P:GO:0050829; P:GO:0050830; P:GO:0050832	P:carbohydrate metabolic process; P:determination of adult lifespan; C:cytoplasmic vesicle; P:innate immune response; C:apical part of cell; P:defense response to Gram-negative bacterium; P:defense response to Gram-positive bacterium; P:defense response to fungus				0.969811	0.030189	CS pos: 18-19. CHS-AS. Pr: 0.4091
tr|O02357|O02357_CAEEL	DAF-16/FOXO Controlled, germline Tumor affecting	343	20	0	69.43	3	P:GO:0045087; C:GO:0045121; P:GO:0050829	P:innate immune response; C:membrane raft; P:defense response to Gram-negative bacterium				0.979989	0.020011	CS pos: 18-19. VAA-QF. Pr: 0.7299
tr|Q19591|Q19591_CAEEL	Protein CBG01711	266	20	0	77.32	3	P:GO:0006508; F:GO:0008236; P:GO:0045087	P:proteolysis; F:serine-type peptidase activity; P:innate immune response				0.990889	0.009111	CS pos: 16-17. AVA-QF. Pr: 0.8169
tr|Q2XN18|Q2XN18_CAEEL	SaPosin-like Protein family	103	20	1.94365e-56	76.12	4	F:GO:0015267; C:GO:0016021; P:GO:0050829; P:GO:0050830	F:channel activity; C:integral component of membrane; P:defense response to Gram-negative bacterium; P:defense response to Gram-positive bacterium				0.998736	0.001264	CS pos: 18-19. ALA-LP. Pr: 0.8137
tr|Q18705|Q18705_CAEEL	Uncharacterized protein CELE_C49C8.5	451	20	0	77	1	P:GO:0045087	P:innate immune response				0.987362	0.012638	CS pos: 20-21. VSA-DT. Pr: 0.8853
tr|Q20312|Q20312_CAEEL	Protein CBG21098	187	20	2.72208e-136	79.22							0.983638	0.016362	CS pos: 21-22. VLP-VV. Pr: 0.2672
tr|Q95Y17|Q95Y17_CAEEL	Protein CBR-HPO-6	453	20	0	62.71	2	P:GO:0045087; C:GO:0045121	P:innate immune response; C:membrane raft				0.970458	0.029542	CS pos: 22-23. SYA-RM. Pr: 0.5713
tr|G5EBF3|G5EBF3_CAEEL	Protein Up-regulated in Daf-2(gf)	154	20	2.41563e-109	71.03							0.000743	0.999257
sp|P43509|CPR5_CAEEL	cathepsin B-like cysteine proteinase	344	20	0	86.62	4	F:GO:0004197; C:GO:0005615; C:GO:0005764; P:GO:0051603	F:cysteine-type endopeptidase activity; C:extracellular space; C:lysosome; P:proteolysis involved in cellular protein catabolic process	EC:3.4.22	Acting on peptide bonds (peptidases)		0.980112	0.019888	CS pos: 15-16. ASA-VV. Pr: 0.5125
tr|A9Z1L1|A9Z1L1_CAEEL	SeRPin	373	20	0	91.22	5	F:GO:0004867; C:GO:0005615; F:GO:0008233; P:GO:0010951; P:GO:0030968	F:serine-type endopeptidase inhibitor activity; C:extracellular space; F:peptidase activity; P:negative regulation of endopeptidase activity; P:endoplasmic reticulum unfolded protein response				0.00358	0.99642
tr|Q9XUD6|Q9XUD6_CAEEL	Downstream Of DAF-16 (regulated by DAF-16)	341	20	0	73.66	3	P:GO:0008340; P:GO:0045087; P:GO:0050829	P:determination of adult lifespan; P:innate immune response; P:defense response to Gram-negative bacterium				0.995123	0.004877	CS pos: 19-20. ATG-NG. Pr: 0.4097
tr|C3THK7|C3THK7_ECOLX	outer membrane protein X	171	20	3.3237e-110	99.8	13	C:GO:0000786; F:GO:0003677; F:GO:0005344; F:GO:0005506; C:GO:0005576; C:GO:0005634; C:GO:0005833; C:GO:0009279; P:GO:0015671; C:GO:0016021; F:GO:0019825; F:GO:0020037; F:GO:0046982	C:nucleosome; F:DNA binding; F:oxygen carrier activity; F:iron ion binding; C:extracellular region; C:nucleus; C:hemoglobin complex; C:cell outer membrane; P:oxygen transport; C:integral component of membrane; F:oxygen binding; F:heme binding; F:protein heterodimerization activity				0.996774	0.003226	CS pos: 24-25. VAA-TS. Pr: 0.4061
tr|C3TK82|C3TK82_ECOLX	ferrienterobactin receptor	746	20	0	99.89							0.976088	0.023912	CS pos: 22-23. AQA-QE. Pr: 0.9134
tr|H2L0Q1|H2L0Q1_CAEEL	Downstream Of DAF-16 (regulated by DAF-16)	386	20	0	70.98	2	P:GO:0045087; C:GO:0045121	P:innate immune response; C:membrane raft				0.996212	0.003788	CS pos: 19-20. GSA-QQ. Pr: 0.7161
tr|Q95XI6|Q95XI6_CAEEL	Protein CBG22499	202	20	1.85317e-147	63.75							0.998839	0.001161	CS pos: 22-23. VDA-QY. Pr: 0.9875
tr|Q9XUH7|Q9XUH7_CAEEL	Protein CBG24380	346	20	0	71.41	2	P:GO:0040011; P:GO:0045087	P:locomotion; P:innate immune response				0.996167	0.003833	CS pos: 19-20. VSA-VG. Pr: 0.5124
tr|Q86LS4|Q86LS4_CAEEL	DB module	136	20	7.2033e-84	87.98							0.998055	0.001945	CS pos: 16-17. ALA-AT. Pr: 0.6836
tr|Q86FL8|Q86FL8_CAEEL	SaPosin-like Protein family	103	20	9.28853e-60	85.81	5	P:GO:0002119; F:GO:0015267; P:GO:0050829; P:GO:0050830; P:GO:0055085	P:nematode larval development; F:channel activity; P:defense response to Gram-negative bacterium; P:defense response to Gram-positive bacterium; P:transmembrane transport				0.999302	0.000698	CS pos: 18-19. GLA-IP. Pr: 0.6422
tr|O01531|O01531_CAEEL	ASpartyl Protease	395	20	0	85.42	6	F:GO:0004190; P:GO:0006508; P:GO:0008219; P:GO:0030163; P:GO:0040011; P:GO:0045087	F:aspartic-type endopeptidase activity; P:proteolysis; P:cell death; P:protein catabolic process; P:locomotion; P:innate immune response	EC:3.4.23	Acting on peptide bonds (peptidases)		0.987967	0.012033	CS pos: 17-18. CSA-TV. Pr: 0.9122
tr|H2KYC9|H2KYC9_CAEEL	Protein CBG05387	506	20	0	72.51							0.999038	0.000962	CS pos: 20-21. AQG-SS. Pr: 0.5584
tr|Q19891|Q19891_CAEEL	Lipase domain containing protein	294	20	0	82.74	2	P:GO:0006629; F:GO:0016787	P:lipid metabolic process; F:hydrolase activity				0.875128	0.124872	CS pos: 16-17. AYG-LV. Pr: 0.4436
tr|Q20311|Q20311_CAEEL	Protein CBG21099	176	20	9.65345e-112	81.67	1	C:GO:0016021	C:integral component of membrane				0.998503	0.001497	CS pos: 17-18. SSA-CD. Pr: 0.5834
tr|Q9XUL7|Q9XUL7_CAEEL	C-type LECtin	321	20	0	83.57	2	C:GO:0005576; F:GO:0048029	C:extracellular region; F:monosaccharide binding				0.999007	0.000993	CS pos: 17-18. TAA-QT. Pr: 0.5135
tr|Q23642|Q23642_CAEEL	Protein CBG09543	121	20	3.63369e-82	89.42							0.997168	0.002832	CS pos: 16-17. ALA-CD. Pr: 0.8790
sp|O76358|ILYS2_CAEEL	Invertebrate LYSozyme	139	20	1.32675e-97	83.14	3	F:GO:0003796; P:GO:0009792; P:GO:0050830	F:lysozyme activity; P:embryo development ending in birth or egg hatching; P:defense response to Gram-positive bacterium	EC:3.2.1.17	Lysozyme		0.999765	0.000235	CS pos: 18-19. ASA-DC. Pr: 0.8604
tr|O45667|O45667_CAEEL	Downstream Of DAF-16 (regulated by DAF-16)	341	20	0	70.71	3	P:GO:0008340; P:GO:0045087; P:GO:0050829	P:determination of adult lifespan; P:innate immune response; P:defense response to Gram-negative bacterium				0.997981	0.002019	CS pos: 18-19. SAA-GN. Pr: 0.3045
sp|P34382|FAR1_CAEEL	Fatty-acid and retinol-binding protein 1	182	20	6.82229e-111	85.73	4	F:GO:0005504; C:GO:0005576; P:GO:0010171; F:GO:0019841	F:fatty acid binding; C:extracellular region; P:body morphogenesis; F:retinol binding				0.991206	0.008794	CS pos: 17-18. AFS-AP. Pr: 0.7646
tr|Q18198|Q18198_CAEEL	Putative serine protease F56F10.1	516	20	0	77.71	5	F:GO:0004185; P:GO:0006508; F:GO:0008239; P:GO:0045087; C:GO:0045121	F:serine-type carboxypeptidase activity; P:proteolysis; F:dipeptidyl-peptidase activity; P:innate immune response; C:membrane raft	EC:3.4.11; EC:3.4.21; EC:3.4.16	Acting on peptide bonds (peptidases); Acting on peptide bonds (peptidases); Acting on peptide bonds (peptidases)		0.996297	0.003703	CS pos: 19-20. SES-AR. Pr: 0.7166
sp|Q21882|HIUH1_CAEEL	hydroxyisourate hydrolase	135	20	3.37472e-95	79.41	2	P:GO:0006144; F:GO:0033971	P:purine nucleobase metabolic process; F:hydroxyisourate hydrolase activity	EC:3.5.2.17	Hydroxyisourate hydrolase		0.995426	0.004574	CS pos: 20-21. TES-AV. Pr: 0.7832
tr|Q9XUD8|Q9XUD8_CAEEL	Downstream Of DAF-16 (regulated by DAF-16)	341	20	0	72.25	3	P:GO:0008340; P:GO:0045087; P:GO:0050829	P:determination of adult lifespan; P:innate immune response; P:defense response to Gram-negative bacterium				0.998341	0.001659	CS pos: 19-20. AAG-NV. Pr: 0.3918
tr|G5ED09|G5ED09_CAEEL	C-type LECtin	413	20	0	69.44	2	F:GO:0030246; P:GO:0050830	F:carbohydrate binding; P:defense response to Gram-positive bacterium				0.997241	0.002759	CS pos: 20-21. VTS-SP. Pr: 0.8094
tr|O02358|O02358_CAEEL	DAF-16/FOXO Controlled, germline Tumor affecting	350	20	0	72	3	P:GO:0045087; C:GO:0045121; P:GO:0050829	P:innate immune response; C:membrane raft; P:defense response to Gram-negative bacterium				0.994238	0.005762	CS pos: 19-20. VAA-QF. Pr: 0.6146
tr|P91982|P91982_CAEEL	alpha amylase, catalytic domain protein	713	20	0	85.75	6	F:GO:0003723; F:GO:0003964; F:GO:0004556; P:GO:0005975; P:GO:0006278; F:GO:0043169	F:RNA binding; F:RNA-directed DNA polymerase activity; F:alpha-amylase activity; P:carbohydrate metabolic process; P:RNA-dependent DNA biosynthetic process; F:cation binding	EC:2.7.7.49; EC:3.2.1.1	RNA-directed DNA polymerase; Alpha-amylase		0.686066	0.313934	CS pos: 16-17. SIA-YN. Pr: 0.5891
tr|Q19876|Q19876_CAEEL	THaumatiN family	233	20	1.498e-143	95.82	5	P:GO:0000003; C:GO:0005576; P:GO:0008340; P:GO:0045087; P:GO:0050829	P:reproduction; C:extracellular region; P:determination of adult lifespan; P:innate immune response; P:defense response to Gram-negative bacterium				0.999079	0.000921	CS pos: 19-20. ADA-RT. Pr: 0.9365
tr|Q95Y29|Q95Y29_CAEEL	Protein CBG14644	231	20	2.68121e-158	72.39							0.988839	0.011161	CS pos: 19-20. VAA-QN. Pr: 0.6065
tr|O76725|O76725_CAEEL	Lysosomal protective protein	512	20	0	72.13	5	P:GO:0002119; F:GO:0004185; C:GO:0016021; C:GO:0045121; P:GO:0051603	P:nematode larval development; F:serine-type carboxypeptidase activity; C:integral component of membrane; C:membrane raft; P:proteolysis involved in cellular protein catabolic process	EC:3.4.21; EC:3.4.16	Acting on peptide bonds (peptidases); Acting on peptide bonds (peptidases)		0.993569	0.006431	CS pos: 18-19. APA-DQ. Pr: 0.3703
tr|Q20769|Q20769_CAEEL	Protein CBG02857	186	20	6.32621e-125	78.18	1	P:GO:0045087	P:innate immune response				0.998636	0.001364	CS pos: 18-19. AGA-NV. Pr: 0.9188
tr|C3TFP7|C3TFP7_ECOLX	outer membrane protein A	346	20	0	99.9	4	F:GO:0005198; C:GO:0005615; C:GO:0009279; C:GO:0016021	F:structural molecule activity; C:extracellular space; C:cell outer membrane; C:integral component of membrane				0.999521	0.000479	CS pos: 21-22. AQA-AP. Pr: 0.9453
tr|H2KZV5|H2KZV5_CAEEL	triacylglycerol lipase	305	20	0	81.07	2	P:GO:0006629; F:GO:0016787	P:lipid metabolic process; F:hydrolase activity				0.996473	0.003527	CS pos: 16-17. ASA-FV. Pr: 0.8208
sp|G5EDZ9|CPI1_CAEEL	CRE-CPI-1 protein	139	20	8.76376e-87	76.1	4	F:GO:0004869; P:GO:0010951; F:GO:0016810; F:GO:0019239	F:cysteine-type endopeptidase inhibitor activity; P:negative regulation of endopeptidase activity; F:hydrolase activity, acting on carbon-nitrogen (but not peptide) bonds; F:deaminase activity				0.999044	0.000956	CS pos: 19-20. INC-QI. Pr: 0.9028
sp|Q22288|TTR15_CAEEL	Transthyretin-like family protein	130	20	4.95637e-90	80.74	1	C:GO:0005615	C:extracellular space				0.998823	0.001177	CS pos: 19-20. VEA-KK. Pr: 0.9719
tr|Q09983|Q09983_CAEEL	Kunitz/Bovine pancreatic trypsin inhibitor domain protein	1599	20	0	92.47	2	F:GO:0004867; P:GO:0010951	F:serine-type endopeptidase inhibitor activity; P:negative regulation of endopeptidase activity				0.999371	0.000629	CS pos: 16-17. TYA-VE. Pr: 0.9599
tr|Q22336|Q22336_CAEEL	surfactant protein B	100	20	3.63192e-66	82.68	4	P:GO:0045087; P:GO:0050829; P:GO:0050830; P:GO:0051260	P:innate immune response; P:defense response to Gram-negative bacterium; P:defense response to Gram-positive bacterium; P:protein homooligomerization				0.999528	0.000472	CS pos: 21-22. TEA-NG. Pr: 0.8194
tr|Q9TXK1|Q9TXK1_CAEEL	Protein CBG12168	391	20	0	64.38	2	P:GO:0045087; C:GO:0045121	P:innate immune response; C:membrane raft				0.977802	0.022198	CS pos: 17-18. SLA-QQ. Pr: 0.9074
tr|G5EDT4|G5EDT4_CAEEL	Protein CBG11501	927	20	0	76.06	1	F:GO:0005509	F:calcium ion binding				0.999064	0.000936	CS pos: 18-19. AAA-ED. Pr: 0.9377
sp|P25807|CPR1_CAEEL	Gut-specific cysteine proteinase	329	20	0	85.32	6	F:GO:0004197; C:GO:0005615; C:GO:0005764; P:GO:0008340; P:GO:0009792; P:GO:0051603	F:cysteine-type endopeptidase activity; C:extracellular space; C:lysosome; P:determination of adult lifespan; P:embryo development ending in birth or egg hatching; P:proteolysis involved in cellular protein catabolic process	EC:3.4.22	Acting on peptide bonds (peptidases)		0.987736	0.012264	CS pos: 15-16. TLA-FV. Pr: 0.7205
tr|Q17698|Q17698_CAEEL	Neuropeptide-Like Protein	151	20	1.01907e-81	76.33	1	P:GO:0010332	P:response to gamma radiation				0.997431	0.002569	CS pos: 19-20. VYG-QP. Pr: 0.7643
tr|O16338|O16338_CAEEL	ASpartyl Protease	386	20	0	66.96	5	F:GO:0004190; C:GO:0005737; P:GO:0006508; P:GO:0030163; C:GO:0098591	F:aspartic-type endopeptidase activity; C:cytoplasm; P:proteolysis; P:protein catabolic process; C:external side of apical plasma membrane	EC:3.4.23	Acting on peptide bonds (peptidases)		0.983763	0.016237	CS pos: 17-18. CSA-GQ. Pr: 0.6702
sp|P17329|G3P2_CAEEL	Glyceraldehyde-3-phosphate dehydrogenase 2	341	20	0	97.87	13	P:GO:0002119; F:GO:0004365; C:GO:0005737; P:GO:0006006; P:GO:0006096; P:GO:0008340; P:GO:0008406; P:GO:0009792; P:GO:0019915; P:GO:0040018; F:GO:0050661; F:GO:0051287; P:GO:0055114	P:nematode larval development; F:glyceraldehyde-3-phosphate dehydrogenase (NAD+) (phosphorylating) activity; C:cytoplasm; P:glucose metabolic process; P:glycolytic process; P:determination of adult lifespan; P:gonad development; P:embryo development ending in birth or egg hatching; P:lipid storage; P:positive regulation of multicellular organism growth; F:NADP binding; F:NAD binding; P:oxidation-…	EC:1.2.1.59; EC:1.2.1.12	Glyceraldehyde-3-phosphate dehydrogenase (NAD(P)(+)) (phosphorylating); Glyceraldehyde-3-phosphate dehydrogenase (phosphorylating)		0.001903	0.998097
sp|Q20967|LYS5_CAEEL	Lysozyme-like protein 5	215	20	9.73808e-159	85.22	5	F:GO:0003796; P:GO:0005975; P:GO:0009253; P:GO:0016998; P:GO:0050830	F:lysozyme activity; P:carbohydrate metabolic process; P:peptidoglycan catabolic process; P:cell wall macromolecule catabolic process; P:defense response to Gram-positive bacterium	EC:3.2.1.17	Lysozyme		0.998833	0.001167	CS pos: 17-18. VSA-AR. Pr: 0.7290
sp|Q21265|TIMPL_CAEEL	tissue inhibitor of metalloproteinase	158	20	8.6383e-100	80.85	7	F:GO:0002020; C:GO:0005615; F:GO:0008191; P:GO:0010033; P:GO:0010951; F:GO:0046872; P:GO:0051045	F:protease binding; C:extracellular space; F:metalloendopeptidase inhibitor activity; P:response to organic substance; P:negative regulation of endopeptidase activity; F:metal ion binding; P:negative regulation of membrane protein ectodomain proteolysis				0.986739	0.013261	CS pos: 20-21. TLA-CK. Pr: 0.6171
tr|Q22390|Q22390_CAEEL	Protein CBG12471	200	9	7.43286e-128	78.99							0.97353	0.02647	CS pos: 18-19. VVA-DY. Pr: 0.9329
tr|Q8MPX7|Q8MPX7_CAEEL	SaPosin-like Protein family	104	20	1.14966e-55	87.2	5	P:GO:0002119; F:GO:0015267; P:GO:0050829; P:GO:0050830; P:GO:0055085	P:nematode larval development; F:channel activity; P:defense response to Gram-negative bacterium; P:defense response to Gram-positive bacterium; P:transmembrane transport				0.989067	0.010933	CS pos: 20-21. VLP-KE. Pr: 0.2933
tr|Q9XUC0|Q9XUC0_CAEEL	Protein CBG00374	485	20	0	68.97							0.00123	0.99877
tr|Q9XXE9|Q9XXE9_CAEEL	Protein CBG04412	452	20	0	71.36	1	P:GO:0045087	P:innate immune response				0.992374	0.007626	CS pos: 17-18. AVA-DD. Pr: 0.8501
tr|Q17816|Q17816_CAEEL	Protein CBG09520	447	20	0	91.14	3	F:GO:0004568; P:GO:0006032; P:GO:0016998	F:chitinase activity; P:chitin catabolic process; P:cell wall macromolecule catabolic process	EC:3.2.1.14	Chitinase		0.996157	0.003843	CS pos: 23-24. VSA-VD. Pr: 0.8839
tr|Q8MPT1|Q8MPT1_CAEEL	Protein CBG04732	133	20	6.89444e-82	74.71							0.990098	0.009902	CS pos: 18-19. VQS-LV. Pr: 0.8916
sp|Q09238|YQ86_CAEEL	Protein CBG11222	174	20	1.11272e-125	73.82	2	C:GO:0016020; C:GO:0016021	C:membrane; C:integral component of membrane				0.001072	0.998928
sp|Q09991|CTS41_CAEEL	Uncharacterized serine carboxypeptidase ctsa-1	470	20	0	83.68	2	F:GO:0004185; P:GO:0051603	F:serine-type carboxypeptidase activity; P:proteolysis involved in cellular protein catabolic process	EC:3.4.21; EC:3.4.16	Acting on peptide bonds (peptidases); Acting on peptide bonds (peptidases)		0.998269	0.001731	CS pos: 19-20. CLA-AP. Pr: 0.8688
tr|Q20603|Q20603_CAEEL	SCP-Like extracellular protein	207	20	2.1453e-149	85.77	1	C:GO:0005615	C:extracellular space				0.998568	0.001432	CS pos: 16-17. CSA-DF. Pr: 0.9162
tr|H2L0C8|H2L0C8_CAEEL	Protein CBG06377	198	20	1.2897e-126	85.49							0.995463	0.004537	CS pos: 21-22. VSA-QA. Pr: 0.4631
sp|O62416|LYS2_CAEEL	Lysozyme-like protein 2	279	20	0	76.44	8	F:GO:0003796; P:GO:0005975; P:GO:0009253; C:GO:0031410; P:GO:0045087; C:GO:0045177; P:GO:0050829; P:GO:0050830	F:lysozyme activity; P:carbohydrate metabolic process; P:peptidoglycan catabolic process; C:cytoplasmic vesicle; P:innate immune response; C:apical part of cell; P:defense response to Gram-negative bacterium; P:defense response to Gram-positive bacterium	EC:3.2.1.17	Lysozyme		0.995384	0.004616	CS pos: 19-20. ARP-QE. Pr: 0.5071
tr|Q9U309|Q9U309_CAEEL	Purple acid phosphatase	417	20	0	86.26	3	F:GO:0003993; P:GO:0016311; F:GO:0046872	F:acid phosphatase activity; P:dephosphorylation; F:metal ion binding	EC:3.1.3.2	Acid phosphatase		0.998536	0.001464	CS pos: 19-20. VTA-NR. Pr: 0.9649
tr|Q19478|Q19478_CAEEL	Fatty Acid/Retinol binding protein	189	20	6.18702e-107	70.25	1	F:GO:0008289	F:lipid binding				0.987	0.013	CS pos: 20-21. SAA-AP. Pr: 0.7101
tr|Q95XX2|Q95XX2_CAEEL	C-type LECtin	280	20	0	68.84	2	F:GO:0030246; P:GO:0045087	F:carbohydrate binding; P:innate immune response				0.989626	0.010374	CS pos: 18-19. GQC-TR. Pr: 0.5671
tr|G5ECN6|G5ECN6_CAEEL	Nematode Specific Peptide family, group C	103	20	2.38806e-69	83.48	1	C:GO:0016021	C:integral component of membrane				0.992064	0.007936	CS pos: 17-18. AVA-TI. Pr: 0.4782
sp|P34697|SODC_CAEEL	copper/zinc superoxide dismutase	180	20	3.32099e-129	91.03	13	P:GO:0001306; F:GO:0004784; F:GO:0005507; C:GO:0005739; C:GO:0005829; F:GO:0008270; P:GO:0008340; P:GO:0019430; P:GO:0040028; F:GO:0042803; P:GO:0055114; P:GO:0060378; P:GO:0071688	P:age-dependent response to oxidative stress; F:superoxide dismutase activity; F:copper ion binding; C:mitochondrion; C:cytosol; F:zinc ion binding; P:determination of adult lifespan; P:removal of superoxide radicals; P:regulation of vulval development; F:protein homodimerization activity; P:oxidation-reduction process; P:regulation of brood size; P:striated muscle myosin thick filament assembly	EC:1.15.1.1	Superoxide dismutase		0.019511	0.980489
tr|Q9N3B9|Q9N3B9_CAEEL	C-type LECtin	237	20	4.74671e-118	73.28	2	F:GO:0030246; P:GO:0045087	F:carbohydrate binding; P:innate immune response				0.998344	0.001656	CS pos: 20-21. VHS-QC. Pr: 0.8716
sp|P34340|COL90_CAEEL	COL-41	305	20	0	88.64	5	C:GO:0005581; P:GO:0010171; C:GO:0016021; F:GO:0042302; P:GO:0051276	C:collagen trimer; P:body morphogenesis; C:integral component of membrane; F:structural constituent of cuticle; P:chromosome organization				0.342715	0.657285
tr|Q2PJ97|Q2PJ97_CAEEL	Protein CBG11273	203	19	4.13403e-137	63.66							0.99502	0.00498	CS pos: 19-20. AGA-SV. Pr: 0.4703
tr|B8ZX16|B8ZX16_CAEEL	WD40-like protein	460	20	0	91.56	1	C:GO:0045121	C:membrane raft				0.036544	0.963456
tr|O17741|O17741_CAEEL	C-type LECtin	416	20	0	69.19	2	F:GO:0030246; P:GO:0050830	F:carbohydrate binding; P:defense response to Gram-positive bacterium				0.988754	0.011246	CS pos: 19-20. CLN-SP. Pr: 0.6298
tr|P91316|P91316_CAEEL	Infection Response Gene	220	20	8.32089e-162	73.78	1	P:GO:0045087	P:innate immune response				0.999431	0.000569	CS pos: 19-20. TSA-QF. Pr: 0.6937
tr|Q8WTL2|Q8WTL2_CAEEL	C-type LECtin	172	20	4.50694e-111	79.99	3	C:GO:0016021; F:GO:0030246; P:GO:0045087	C:integral component of membrane; F:carbohydrate binding; P:innate immune response				0.997787	0.002213	CS pos: 16-17. ASG-AC. Pr: 0.6522
tr|Q9N2Z4|Q9N2Z4_CAEEL	Protein CBG05432	377	20	0	93.28	2	P:GO:0006952; F:GO:0016788	P:defense response; F:hydrolase activity, acting on ester bonds				0.997263	0.002737	CS pos: 17-18. SLA-AL. Pr: 0.6636
tr|O17815|O17815_CAEEL	Protein CBG20993	143	20	3.48004e-98	72.07							0.999331	0.000669	CS pos: 17-18. VGA-QT. Pr: 0.5706
tr|P91214|P91214_CAEEL	C-type LECtin	155	20	7.83802e-95	59.4	3	P:GO:0010332; F:GO:0030246; P:GO:0045087	P:response to gamma radiation; F:carbohydrate binding; P:innate immune response				0.99843	0.00157	CS pos: 19-20. VAA-IP. Pr: 0.9307
tr|Q19480|Q19480_CAEEL	Fatty Acid/Retinol binding protein	176	20	5.21646e-120	70.44	1	F:GO:0008289	F:lipid binding				0.965988	0.034012	CS pos: 17-18. SFA-AD. Pr: 0.5992
tr|Q21418|Q21418_CAEEL	Kunitz/Bovine pancreatic trypsin inhibitor domain protein	922	20	0	97.01	2	F:GO:0004867; P:GO:0010951	F:serine-type endopeptidase inhibitor activity; P:negative regulation of endopeptidase activity				0.999853	0.000147	CS pos: 17-18. VRA-QH. Pr: 0.8851
tr|Q94248|Q94248_CAEEL	Protein CBG22791	1147	20	0	75.27	3	P:GO:0002064; P:GO:0022404; P:GO:0042335	P:epithelial cell development; P:molting cycle process; P:cuticle development				0.967267	0.032733	CS pos: 21-22. VYG-DC. Pr: 0.8878
tr|Q95XX6|Q95XX6_CAEEL	Protein CBG13896	187	20	3.7442e-130	81.9	2	F:GO:0005089; P:GO:0035023	F:Rho guanyl-nucleotide exchange factor activity; P:regulation of Rho protein signal transduction				0.985997	0.014003	CS pos: 19-20. VAS-DQ. Pr: 0.8059
sp|G5ECM9|CPI2_CAEEL	cystatin domain protein	143	20	6.41387e-101	78.14	3	P:GO:0000003; F:GO:0004869; P:GO:0010951	P:reproduction; F:cysteine-type endopeptidase inhibitor activity; P:negative regulation of endopeptidase activity				0.99892	0.00108	CS pos: 19-20. VNA-GM. Pr: 0.9563
tr|H2KYJ2|H2KYJ2_CAEEL	TransThyretin-Related family domain	144	20	8.24449e-101	86.47	2	C:GO:0005615; C:GO:0016021	C:extracellular space; C:integral component of membrane				0.807357	0.192643	CS pos: 19-20. CSA-LL. Pr: 0.2958
tr|O16462|O16462_CAEEL	ground-like domain protein	102	20	9.28492e-69	92.36	7	F:GO:0005102; C:GO:0005576; P:GO:0007154; P:GO:0009792; P:GO:0018996; P:GO:0040011; P:GO:0040018	F:signaling receptor binding; C:extracellular region; P:cell communication; P:embryo development ending in birth or egg hatching; P:molting cycle, collagen and cuticulin-based cuticle; P:locomotion; P:positive regulation of multicellular organism growth				0.999512	0.000488	CS pos: 17-18. CFA-QD. Pr: 0.9825
tr|O44179|O44179_CAEEL	shTK domain protein	216	20	1.33385e-154	78.13							0.999304	0.000696	CS pos: 17-18. ALC-QN. Pr: 0.4585
tr|O44483|O44483_CAEEL	Protein CBG05877	435	9	0	55.4	2	C:GO:0016020; C:GO:0016021	C:membrane; C:integral component of membrane				0.692666	0.307334	CS pos: 16-17. VSP-KL. Pr: 0.3761
sp|P34500|TTR2_CAEEL	Transthyretin-like protein 2	148	20	3.90253e-104	89.53	1	C:GO:0005615	C:extracellular space				0.937029	0.062971	CS pos: 17-18. VAS-LD. Pr: 0.6303
sp|P41932|14331_CAEEL	14-3-3 zeta	248	20	0	94.55	22	P:GO:0000132; P:GO:0001708; C:GO:0005634; C:GO:0005938; P:GO:0006611; P:GO:0006898; P:GO:0007346; F:GO:0008134; P:GO:0008340; P:GO:0008406; P:GO:0009792; P:GO:0009949; P:GO:0010070; P:GO:0018991; F:GO:0019904; P:GO:0030590; P:GO:0035046; P:GO:0035188; P:GO:0042308; P:GO:0042994; P:GO:0043053; P:GO:0045167	P:establishment of mitotic spindle orientation; P:cell fate specification; C:nucleus; C:cell cortex; P:protein export from nucleus; P:receptor-mediated endocytosis; P:regulation of mitotic cell cycle; F:transcription factor binding; P:determination of adult lifespan; P:gonad development; P:embryo development ending in birth or egg hatching; P:polarity specification of anterior/posterior axis; P:z…				0.000298	0.999702
sp|P55955|TTR16_CAEEL	Transthyretin-like family protein	132	20	1.50112e-66	86.79	1	C:GO:0005615	C:extracellular space				0.997528	0.002472	CS pos: 19-20. CTA-RL. Pr: 0.8067
tr|P92020|P92020_CAEEL	Protein CBG06690	297	20	0	76.51							0.983994	0.016006	CS pos: 15-16. VNG-CV. Pr: 0.7964
sp|Q09551|ASAH2_CAEEL	linear amide C-N hydrolase, choloylglycine hydrolase family protein	401	20	0	86.35	2	C:GO:0005764; P:GO:0006629	C:lysosome; P:lipid metabolic process				0.995826	0.004174	CS pos: 22-23. SEQ-RK. Pr: 0.7697
tr|Q17452|Q17452_CAEEL	C-type LECtin	308	20	0	76.02	2	F:GO:0030246; P:GO:0050830	F:carbohydrate binding; P:defense response to Gram-positive bacterium				0.99553	0.00447	CS pos: 18-19. ISA-QC. Pr: 0.7198
tr|Q18020|Q18020_CAEEL	eukaryotic aspartyl protease	428	20	0	86.54	3	F:GO:0004190; P:GO:0006508; P:GO:0030163	F:aspartic-type endopeptidase activity; P:proteolysis; P:protein catabolic process	EC:3.4.23	Acting on peptide bonds (peptidases)		0.9969	0.0031	CS pos: 16-17. VSA-EV. Pr: 0.8779
tr|Q19830|Q19830_CAEEL	DB module	201	20	5.54986e-120	85.83							0.975174	0.024826	CS pos: 18-19. GQG-WQ. Pr: 0.6484
sp|Q19970|CL180_CAEEL	C-type lectin domain-containing protein 180	896	20	0	81.67	2	C:GO:0005576; F:GO:0030246	C:extracellular region; F:carbohydrate binding				0.979386	0.020614	CS pos: 18-19. LEA-VN. Pr: 0.5989
tr|Q23119|Q23119_CAEEL	Protein CBG02892	382	20	0	86.24	1	F:GO:0016788	F:hydrolase activity, acting on ester bonds				0.998298	0.001702	CS pos: 16-17. AHG-LK. Pr: 0.9591
tr|Q23258|Q23258_CAEEL	Protein CBG01966	104	20	3.70435e-51	69.29							0.997999	0.002001	CS pos: 16-17. AYS-QR. Pr: 0.6747
tr|Q9NAK5|Q9NAK5_CAEEL	C-type LECtin	425	20	0	71.11	2	F:GO:0030246; P:GO:0050830	F:carbohydrate binding; P:defense response to Gram-positive bacterium				0.999677	0.000323	CS pos: 21-22. SEA-SY. Pr: 0.9757
tr|Q9XTU3|Q9XTU3_CAEEL	Protein CBG11750	335	20	0	89.43	2	P:GO:0006629; F:GO:0016787	P:lipid metabolic process; F:hydrolase activity				0.999343	0.000657	CS pos: 21-22. VES-SK. Pr: 0.9643
tr|Q93576|Q93576_CAEEL	Nucleoside diphosphate kinase	153	20	3.19286e-112	94.7	15	P:GO:0002119; F:GO:0004550; F:GO:0005515; F:GO:0005524; C:GO:0005622; P:GO:0006165; P:GO:0006183; P:GO:0006228; P:GO:0006241; P:GO:0006898; P:GO:0009792; P:GO:0030334; P:GO:0040035; P:GO:0043410; P:GO:1901074	P:nematode larval development; F:nucleoside diphosphate kinase activity; F:protein binding; F:ATP binding; C:intracellular; P:nucleoside diphosphate phosphorylation; P:GTP biosynthetic process; P:UTP biosynthetic process; P:CTP biosynthetic process; P:receptor-mediated endocytosis; P:embryo development ending in birth or egg hatching; P:regulation of cell migration; P:hermaphrodite genitalia deve…	EC:2.7.4.6	Nucleoside-diphosphate kinase		0.000362	0.999638
tr|G5ECE7|G5ECE7_CAEEL	Protein CBG16927	248	20	8.55895e-172	90.89	2	P:GO:0040011; P:GO:0040018	P:locomotion; P:positive regulation of multicellular organism growth				0.982983	0.017017	CS pos: 18-19. VSA-AS. Pr: 0.3153
tr|O45078|O45078_CAEEL	Infection Response Gene	348	20	0	79.9	3	P:GO:0045087; C:GO:0045121; P:GO:0050829	P:innate immune response; C:membrane raft; P:defense response to Gram-negative bacterium				0.996979	0.003021	CS pos: 16-17. STA-LE. Pr: 0.7288
tr|Q3V5J7|Q3V5J7_CAEEL	Phospholipase A(2)	157	20	2.43626e-93	67.89	4	F:GO:0004623; F:GO:0005509; C:GO:0005576; P:GO:0016042	F:phospholipase A2 activity; F:calcium ion binding; C:extracellular region; P:lipid catabolic process	EC:3.1.1.1; EC:3.1.1.4	Carboxylesterase; Phospholipase A(2)		0.999182	0.000818	CS pos: 15-16. VSS-SC. Pr: 0.5736
tr|Q95Y28|Q95Y28_CAEEL	Protein CBG14644	225	20	3.62214e-168	71.84							0.997954	0.002046	CS pos: 21-22. VQS-AG. Pr: 0.8421
sp|P34383|FAR2_CAEEL	fatty acid/retinol binding protein	182	20	6.55088e-99	86.17	4	F:GO:0005504; C:GO:0005576; P:GO:0010171; F:GO:0019841	F:fatty acid binding; C:extracellular region; P:body morphogenesis; F:retinol binding				0.996247	0.003753	CS pos: 17-18. VFS-AP. Pr: 0.8881
tr|Q9XVB4|Q9XVB4_CAEEL	Protein CBG20818	132	20	3.17718e-81	72.34	1	P:GO:0045087	P:innate immune response				0.998473	0.001527	CS pos: 21-22. IST-AP. Pr: 0.6123
tr|O16424|O16424_CAEEL	PHAryngeal gland Toxin-related	248	20	1.1371e-136	83.9							0.993976	0.006024	CS pos: 15-16. SSA-VI. Pr: 0.4152
tr|Q19158|Q19158_CAEEL	Protein CBG22311	211	20	4.80655e-144	71.1							0.834979	0.165021	CS pos: 22-23. VDN-QQ. Pr: 0.4197
sp|O45944|U375F_CAEEL	UPF0375 protein Y45F10C.4	124	15	2.42793e-59	56.45	1	C:GO:0005576	C:extracellular region				0.995161	0.004839	CS pos: 23-24. SFS-SI. Pr: 0.4887
sp|P34576|MUA3_CAEEL	Transmembrane cell adhesion receptor mua-3	3767	18	0	86.85	12	P:GO:0000003; P:GO:0002119; F:GO:0005509; F:GO:0005518; C:GO:0005882; C:GO:0005886; P:GO:0006915; P:GO:0007160; C:GO:0016021; F:GO:0019215; C:GO:0030056; P:GO:0040011	P:reproduction; P:nematode larval development; F:calcium ion binding; F:collagen binding; C:intermediate filament; C:plasma membrane; P:apoptotic process; P:cell-matrix adhesion; C:integral component of membrane; F:intermediate filament binding; C:hemidesmosome; P:locomotion				0.99258	0.00742	CS pos: 21-22. VNC-SN. Pr: 0.5649
tr|O16973|O16973_CAEEL	Protein CBG06377	198	20	9.55607e-141	84.26							0.995364	0.004636	CS pos: 21-22. VSA-QA. Pr: 0.4547
sp|P52013|CYP5_CAEEL	Peptidyl-prolyl cis-trans isomerase 5	204	19	4.46119e-120	92.91	4	P:GO:0000413; F:GO:0003755; C:GO:0005737; P:GO:0006457	P:protein peptidyl-prolyl isomerization; F:peptidyl-prolyl cis-trans isomerase activity; C:cytoplasm; P:protein folding	EC:5.2.1.8	Peptidylprolyl isomerase		0.999385	0.000615	CS pos: 17-18. ALA-QG. Pr: 0.4869
TrEMBL|Q21849|Release	Protein CBG27706	354	19	0	69.28							0.999172	0.000828	CS pos: 18-19. SAA-TE. Pr: 0.5776

## Sheet: Tabelle1
					P	C	F
A0A131MBU3		A0A131MBU3			GO:0008045	C:GO:0005887	F:GO:0042277;
Q19853|Q19853_CAEEL		Q19853			GO:0008045	C:GO:0005887	F:GO:0070006
G5ECR0|G5ECR0_CAEEL		G5ECR0			GO:0008045	C:GO:0005887	F:GO:0030246
Q22531|AMP2_CAEEL		Q22531			GO:0009792	C:GO:0045121	F:GO:0008270;
Q94246|Q94246_CAEEL		Q94246			GO:0006508	C:GO:0005737;	F:GO:0016788
Q9XUF9|Q9XUF9_CAEEL		Q9XUF9			GO:0006338	C:GO:0016021	F:GO:0008239;
Q94269|Q94269_CAEEL		Q94269			GO:0035046	C:GO:0005886;	F:GO:0004185;
K8ESM2|K8ESM2_CAEEL		K8ESM2			GO:0051603	C:GO:0045121	F:GO:0004185
Q21750|Q21750_CAEEL		Q21750			GO:0051603	C:GO:0045121	F:GO:0004558;
Q21850|Q21850_CAEEL		Q21850			GO:0005980	C:GO:0005764;	F:GO:0004222;
Q9GYM9|Q9GYM9_CAEEL		Q9GYM9			GO:0043171	C:GO:0005737;	F:GO:0004558;
G5EEI4|ASP1_CAEEL		G5EEI4			GO:0009792	C:GO:0098591	F:GO:0004190;
Q21152|Q21152_CAEEL		Q21152			GO:0006508	C:GO:0045121;	F:GO:0008289
P34528|YM67_CAEEL		P34528			GO:0008219	C:GO:0016021;	F:GO:0004185;
O45444|O45444_CAEEL		O45444			GO:0045087	C:GO:0016021;	F:GO:0030246;
O76836|O76836_CAEEL		O76836			GO:0030163	C:GO:0045121	F:GO:0030246;
Q22562|Q22562_CAEEL		Q22562			GO:0006508	C:GO:0005764;	F:GO:0030246
O45569|O45569_CAEEL		O45569			GO:0045087	C:GO:0005764;	F:GO:0004197;
O45443|O45443_CAEEL		O45443			GO:0045087	C:GO:0005615;
Q21916|Q21916_CAEEL		Q21916			GO:0007283
Q19004|Q19004_CAEEL		Q19004			GO:0050829
P43508|CPR4_CAEEL		P43508			GO:0045087
C6K7M9|C6K7M9_ECOLX		C6K7M9			GO:0008340
Q17778|NUC1_CAEEL		Q17778			GO:0018996
Q21884|Q21884_CAEEL		Q21884			GO:0040011
Q9UB00|GLCM4_CAEEL		Q9UB00			GO:0002119
Q8MQ23|Q8MQ23_CAEEL		Q8MQ23			GO:0006508
Q21281|MUP4_CAEEL		Q21281			GO:0005980
O01530|ASP6_CAEEL		O01530			GO:0051603
Q9XUT9|Q9XUT9_CAEEL		Q9XUT9
Q19698|Q19698_CAEEL		Q19698
G5EDP0|G5EDP0_CAEEL		G5EDP0
P52715|CTS12_CAEEL		P52715
P55956|ASP3_CAEEL		P55956
O44871|O44871_CAEEL		O44871
O02360|O02360_CAEEL		O02360
Q9XUH3|Q9XUH3_CAEEL		Q9XUH3
Q8ITX4|Q8ITX4_CAEEL		Q8ITX4
Q19348|Q19348_CAEEL		Q19348
Q2PJ78|Q2PJ78_CAEEL		Q2PJ78
O01532|O01532_CAEEL		O01532
Q86NE0|Q86NE0_CAEEL		Q86NE0
Q20964|Q20964_CAEEL		Q20964
Q22972|Q22972_CAEEL		Q22972
Q94271|Q94271_CAEEL		Q94271
Q8I4B9|Q8I4B9_CAEEL		Q8I4B9
O01300|O01300_CAEEL		O01300
O45686|ASAH1_CAEEL		O45686
O61518|O61518_CAEEL		O61518
Q19076|PHO1_CAEEL		Q19076
O45445|O45445_CAEEL		O45445
Q20226|Q20226_CAEEL		Q20226
P90893|YM9I_CAEEL		P90893
O16202|LYS7_CAEEL		O16202
C9E714|C9E714_ECOLX		C9E714
P90732|P90732_CAEEL		P90732
O76672|O76672_CAEEL		O76672
G5EC22|G5EC22_CAEEL		G5EC22
O76357|ILYS3_CAEEL		O76357
Q17437|Q17437_CAEEL		Q17437
O61874|O61874_CAEEL		O61874
G5EF50|G5EF50_CAEEL		G5EF50
Q09451|PHO11_CAEEL		Q09451
O16580|GLCM1_CAEEL		O16580
O17954|O17954_CAEEL		O17954
P52014|CYP6_CAEEL		P52014
Q9N3W5|Q9N3W5_CAEEL		Q9N3W5
O62415|LYS1_CAEEL		O62415
Q20950|Q20950_CAEEL		Q20950
O16226|O16226_CAEEL		O16226
O16225|O16225_CAEEL		O16225
Q09975|Q09975_CAEEL		Q09975
O02357|O02357_CAEEL		O02357
Q19591|Q19591_CAEEL		Q19591
Q2XN18|Q2XN18_CAEEL		Q2XN18
Q18705|Q18705_CAEEL		Q18705
Q20312|Q20312_CAEEL		Q20312
Q95Y17|Q95Y17_CAEEL		Q95Y17
G5EBF3|G5EBF3_CAEEL		G5EBF3
P43509|CPR5_CAEEL		P43509
A9Z1L1|A9Z1L1_CAEEL		A9Z1L1
Q9XUD6|Q9XUD6_CAEEL		Q9XUD6
C3THK7|C3THK7_ECOLX		C3THK7
C3TK82|C3TK82_ECOLX		C3TK82
H2L0Q1|H2L0Q1_CAEEL		H2L0Q1
Q95XI6|Q95XI6_CAEEL		Q95XI6
Q9XUH7|Q9XUH7_CAEEL		Q9XUH7
Q86LS4|Q86LS4_CAEEL		Q86LS4
Q86FL8|Q86FL8_CAEEL		Q86FL8
O01531|O01531_CAEEL		O01531
H2KYC9|H2KYC9_CAEEL		H2KYC9
Q19891|Q19891_CAEEL		Q19891
Q20311|Q20311_CAEEL		Q20311
Q9XUL7|Q9XUL7_CAEEL		Q9XUL7
Q23642|Q23642_CAEEL		Q23642
O76358|ILYS2_CAEEL		O76358
O45667|O45667_CAEEL		O45667
P34382|FAR1_CAEEL		P34382
Q18198|Q18198_CAEEL		Q18198
Q21882|HIUH1_CAEEL		Q21882
Q9XUD8|Q9XUD8_CAEEL		Q9XUD8
G5ED09|G5ED09_CAEEL		G5ED09
O02358|O02358_CAEEL		O02358
P91982|P91982_CAEEL		P91982
Q19876|Q19876_CAEEL		Q19876
Q95Y29|Q95Y29_CAEEL		Q95Y29
O76725|O76725_CAEEL		O76725
Q20769|Q20769_CAEEL		Q20769
C3TFP7|C3TFP7_ECOLX		C3TFP7
H2KZV5|H2KZV5_CAEEL		H2KZV5
G5EDZ9|CPI1_CAEEL		G5EDZ9
Q22288|TTR15_CAEEL		Q22288
Q09983|Q09983_CAEEL		Q09983
Q22336|Q22336_CAEEL		Q22336
Q9TXK1|Q9TXK1_CAEEL		Q9TXK1
G5EDT4|G5EDT4_CAEEL		G5EDT4
P25807|CPR1_CAEEL		P25807
Q17698|Q17698_CAEEL		Q17698
O16338|O16338_CAEEL		O16338
P17329|G3P2_CAEEL		P17329
Q20967|LYS5_CAEEL		Q20967
Q21265|TIMPL_CAEEL		Q21265
Q22390|Q22390_CAEEL		Q22390
Q8MPX7|Q8MPX7_CAEEL		Q8MPX7
Q9XUC0|Q9XUC0_CAEEL		Q9XUC0
Q9XXE9|Q9XXE9_CAEEL		Q9XXE9
Q17816|Q17816_CAEEL		Q17816
Q8MPT1|Q8MPT1_CAEEL		Q8MPT1
Q09238|YQ86_CAEEL		Q09238
Q09991|CTS41_CAEEL		Q09991
Q20603|Q20603_CAEEL		Q20603
H2L0C8|H2L0C8_CAEEL		H2L0C8
O62416|LYS2_CAEEL		O62416
Q9U309|Q9U309_CAEEL		Q9U309
Q19478|Q19478_CAEEL		Q19478
Q95XX2|Q95XX2_CAEEL		Q95XX2
G5ECN6|G5ECN6_CAEEL		G5ECN6
P34697|SODC_CAEEL		P34697
Q9N3B9|Q9N3B9_CAEEL		Q9N3B9
P34340|COL90_CAEEL		P34340
Q2PJ97|Q2PJ97_CAEEL		Q2PJ97
B8ZX16|B8ZX16_CAEEL		B8ZX16
O17741|O17741_CAEEL		O17741
P91316|P91316_CAEEL		P91316
Q8WTL2|Q8WTL2_CAEEL		Q8WTL2
Q9N2Z4|Q9N2Z4_CAEEL		Q9N2Z4
O17815|O17815_CAEEL		O17815
P91214|P91214_CAEEL		P91214
Q19480|Q19480_CAEEL		Q19480
Q21418|Q21418_CAEEL		Q21418
Q94248|Q94248_CAEEL		Q94248
Q95XX6|Q95XX6_CAEEL		Q95XX6
G5ECM9|CPI2_CAEEL		G5ECM9
H2KYJ2|H2KYJ2_CAEEL		H2KYJ2
O16462|O16462_CAEEL		O16462
O44179|O44179_CAEEL		O44179
O44483|O44483_CAEEL		O44483
P34500|TTR2_CAEEL		P34500
P41932|14331_CAEEL		P41932
P55955|TTR16_CAEEL		P55955
P92020|P92020_CAEEL		P92020
Q09551|ASAH2_CAEEL		Q09551
Q17452|Q17452_CAEEL		Q17452
Q18020|Q18020_CAEEL		Q18020
Q19830|Q19830_CAEEL		Q19830
Q19970|CL180_CAEEL		Q19970
Q23119|Q23119_CAEEL		Q23119
Q23258|Q23258_CAEEL		Q23258
Q9NAK5|Q9NAK5_CAEEL		Q9NAK5
Q9XTU3|Q9XTU3_CAEEL		Q9XTU3
Q93576|Q93576_CAEEL		Q93576
G5ECE7|G5ECE7_CAEEL		G5ECE7
O45078|O45078_CAEEL		O45078
Q3V5J7|Q3V5J7_CAEEL		Q3V5J7
Q95Y28|Q95Y28_CAEEL		Q95Y28
P34383|FAR2_CAEEL		P34383
Q9XVB4|Q9XVB4_CAEEL		Q9XVB4
O16424|O16424_CAEEL		O16424
Q19158|Q19158_CAEEL		Q19158
O45944|U375F_CAEEL		O45944
P34576|MUA3_CAEEL		P34576
O16973|O16973_CAEEL		O16973
P52013|CYP5_CAEEL		P52013
TrEMBL|Q21849|Release		Q21849

## Sheet: Tabelle2
P		C		F
GO:0001708		GO:0005576		GO:0003677
GO:0002119		GO:0005576		GO:0003755
GO:0002119		GO:0005576		GO:0003755
GO:0002119		GO:0005576		GO:0003964
GO:0005975		GO:0005576		GO:0003993
GO:0005975		GO:0005576		GO:0004185
GO:0005975		GO:0005576		GO:0004197
GO:0005975		GO:0005615		GO:0004365
GO:0005975		GO:0005615		GO:0004550
GO:0005975		GO:0005615		GO:0004556
GO:0005975		GO:0005615		GO:0004784
GO:0005975		GO:0005615		GO:0004867
GO:0005980		GO:0005615		GO:0004869
GO:0005980		GO:0005615		GO:0005344
GO:0006006		GO:0005615		GO:0005506
GO:0006032		GO:0005615		GO:0005507
GO:0006096		GO:0005615		GO:0005509
GO:0006165		GO:0005622		GO:0005509
GO:0006183		GO:0005634		GO:0005509
GO:0006228		GO:0005634		GO:0005515
GO:0006241		GO:0005634		GO:0005515
GO:0006278		GO:0005737		GO:0005518
GO:0006309		GO:0005737		GO:0005524
GO:0006457		GO:0005737		GO:0008134
GO:0006457		GO:0005737		GO:0008191
GO:0006508		GO:0005737		GO:0008233
GO:0006508		GO:0005737		GO:0008236
GO:0006508		GO:0005739		GO:0008239
GO:0006508		GO:0005764		GO:0008239
GO:0006508		GO:0005764		GO:0008239
GO:0006508		GO:0005764		GO:0008270
GO:0006508		GO:0005764		GO:0008270
GO:0006508		GO:0005764		GO:0015267
GO:0006508		GO:0005764		GO:0015267
GO:0006508		GO:0005764		GO:0015288
GO:0006508		GO:0005764		GO:0016787
GO:0006508		GO:0005829		GO:0016787
GO:0006508		GO:0005833		GO:0016787
GO:0006508		GO:0005882		GO:0016787
GO:0006508		GO:0005882		GO:0016788
GO:0006611		GO:0005886		GO:0016810
GO:0006629		GO:0005886		GO:0017040
GO:0006665		GO:0005886		GO:0019215
GO:0006665		GO:0005938		GO:0019239
GO:0006665		GO:0009279		GO:0019825
GO:0006898		GO:0009279		GO:0019841
GO:0006898		GO:0009279		GO:0019841
GO:0006898		GO:0016021		GO:0019904
GO:0006898		GO:0016021		GO:0020037
GO:0006898		GO:0016021		GO:0030246
GO:0006915		GO:0016021		GO:0030246
GO:0006915		GO:0016021		GO:0030246
GO:0006952		GO:0016021		GO:0030246
GO:0007154		GO:0016021		GO:0030246
GO:0007155		GO:0016021		GO:0033971
GO:0007160		GO:0016021		GO:0042277
GO:0007346		GO:0016021		GO:0042302
GO:0008045		GO:0016021		GO:0042803
GO:0008045		GO:0016021		GO:0043169
GO:0008219		GO:0016021		GO:0046872
GO:0008219		GO:0016021		GO:0046872
GO:0008219		GO:0016021		GO:0046982
GO:0008219		GO:0016021		GO:0048029
GO:0008219		GO:0030056		GO:0050661
GO:0008340		GO:0030056		GO:0051287
GO:0008340		GO:0031012		GO:0052689
GO:0008340		GO:0031225		GO:0070006
GO:0008340		GO:0031410		GO:0002020
GO:0008340		GO:0031410		GO:0003723
GO:0008340		GO:0031410		GO:0003796
GO:0008340		GO:0031410		GO:0003796
GO:0008340		GO:0045121		GO:0003796
GO:0008340		GO:0045121		GO:0003796
GO:0008340		GO:0045121		GO:0003796
GO:0008340		GO:0045121		GO:0003796
GO:0008406		GO:0045121		GO:0003796
GO:0008406		GO:0045121		GO:0003796
GO:0009253		GO:0045121		GO:0003993
GO:0009253		GO:0045121		GO:0003993
GO:0009253		GO:0045121		GO:0004185
GO:0009253		GO:0045121		GO:0004185
GO:0009253		GO:0045121		GO:0004185
GO:0009792		GO:0045121		GO:0004185
GO:0009792		GO:0045121		GO:0004185
GO:0009792		GO:0045121		GO:0004185
GO:0009792		GO:0045121		GO:0004185
GO:0009792		GO:0045121		GO:0004185
GO:0009792		GO:0045121		GO:0004190
GO:0009792		GO:0045177		GO:0004190
GO:0009792		GO:0045177		GO:0004190
GO:0009792		GO:0045177		GO:0004190
GO:0009792		GO:0045177		GO:0004190
GO:0009792		GO:0046930		GO:0004190
GO:0009792		GO:0098591		GO:0004190
GO:0009792		GO:0098591		GO:0004190
GO:0009949		GO:0098733		GO:0004190
GO:0010033		GO:0000786		GO:0004190
GO:0010070		GO:0005576		GO:0004197
GO:0010171		GO:0005576		GO:0004197
GO:0010171		GO:0005576		GO:0004197
GO:0010171		GO:0005576		GO:0004222
GO:0010951		GO:0005576		GO:0004348
GO:0010951		GO:0005576		GO:0004348
GO:0010951		GO:0005581		GO:0004531
GO:0010951		GO:0005615		GO:0004558
GO:0010951		GO:0005615		GO:0004558
GO:0010951		GO:0005615		GO:0004568
GO:0010951		GO:0005615		GO:0004623
GO:0015671		GO:0005615		GO:0004867
GO:0016042		GO:0005615		GO:0004867
GO:0016311		GO:0005737		GO:0004867
GO:0016311		GO:0005764		GO:0004869
GO:0016311		GO:0005764		GO:0005089
GO:0016998		GO:0005887		GO:0005102
GO:0016998		GO:0005887		GO:0005198
GO:0016998		GO:0016020		GO:0005504
GO:0016998		GO:0016020		GO:0005504
GO:0018991		GO:0016021		GO:0005509
GO:0018996		GO:0016021		GO:0008289
GO:0018996		GO:0016021		GO:0008289
GO:0018996		GO:0016021		GO:0008289
GO:0019430		GO:0016021		GO:0015267
GO:0019915		GO:0016021		GO:0016788
GO:0019915		GO:0045121		GO:0016788
GO:0022404				GO:0016788
GO:0030163				GO:0030246
GO:0030163				GO:0030246
GO:0030163				GO:0030246
GO:0030163				GO:0030246
GO:0030163				GO:0030246
GO:0030163				GO:0030246
GO:0030163				GO:0030246
GO:0030163				GO:0030246
GO:0030163				GO:0030246
GO:0030163				GO:0030246
GO:0030163				GO:0030246
GO:0030334				GO:0030246
GO:0030590				GO:0030246
GO:0030968
GO:0035023
GO:0035046
GO:0035046
GO:0035188
GO:0040011
GO:0040011
GO:0040011
GO:0040011
GO:0040011
GO:0040011
GO:0040011
GO:0040011
GO:0040011
GO:0040011
GO:0040011
GO:0040018
GO:0040018
GO:0040018
GO:0040028
GO:0040035
GO:0040035
GO:0042308
GO:0042335
GO:0042994
GO:0043053
GO:0043171
GO:0043410
GO:0045087
GO:0045087
GO:0045087
GO:0045087
GO:0045087
GO:0045087
GO:0045087
GO:0045087
GO:0045087
GO:0045087
GO:0045087
GO:0045087
GO:0045087
GO:0045087
GO:0045087
GO:0045087
GO:0045087
GO:0045087
GO:0045087
GO:0045087
GO:0045087
GO:0045087
GO:0045087
GO:0045087
GO:0045087
GO:0045087
GO:0045087
GO:0045087
GO:0045087
GO:0045087
GO:0045167
GO:0050829
GO:0050829
GO:0050829
GO:0050829
GO:0050829
GO:0050829
GO:0050829
GO:0050829
GO:0050829
GO:0050829
GO:0050829
GO:0050829
GO:0050829
GO:0050829
GO:0050829
GO:0050829
GO:0050829
GO:0050829
GO:0050829
GO:0050830
GO:0050830
GO:0050830
GO:0050830
GO:0050830
GO:0050830
GO:0050830
GO:0050830
GO:0050830
GO:0050830
GO:0050830
GO:0050830
GO:0050830
GO:0050830
GO:0050830
GO:0050830
GO:0050830
GO:0050830
GO:0050830
GO:0050830
GO:0050832
GO:0050832
GO:0051045
GO:0051260
GO:0051276
GO:0051603
GO:0051603
GO:0051603
GO:0051603
GO:0051603
GO:0051603
GO:0051603
GO:0051603
GO:0051603
GO:0051603
GO:0055085
GO:0055085
GO:0055085
GO:0055114
GO:0055114
GO:0060378
GO:0070265
GO:0071688
GO:0071688
GO:1901074
GO:0000003
GO:0000003
GO:0000003
GO:0000003
GO:0000003
GO:0000132
GO:0000413
GO:0000413
GO:0001306
GO:0002064
GO:0002119
GO:0002119
GO:0002119
GO:0002119
GO:0002119
GO:0002119
GO:0002119
GO:0005975
GO:0005975
GO:0006144
GO:0006338
GO:0006508
GO:0006629
GO:0006629
GO:0006629
GO:0006629
GO:0006811
GO:0006952
GO:0007283
GO:0008340
GO:0008340
GO:0008340
GO:0008340
GO:0008340
GO:0008340
GO:0009792
GO:0010332
GO:0010332
GO:0019915
GO:0040011
GO:0040011
GO:0045087
GO:0045087
GO:0045087
GO:0045087
GO:0045087
GO:0045087
GO:0045087
GO:0045087
GO:0045087
GO:0045087
GO:0045087
GO:0045087
GO:0045087
