# Supplementary material for: Mining nematode protein secretomes to explain lifestyle and host specificity
Source: PLoS Negl Trop Dis. 2021 Sep 29;15(9):e0009828. doi: 10.1371/journal.pntd.0009828 (PMC8504978; doi:10.1371/journal.pntd.0009828)
Supplement: S2 Table — (XLSX) [file pntd.0009828.s002.xlsx]

## Sheet: Pfam adult stages
SUPPLEMENTARY TABLE S2 - PFAM ACCESSIONS
ADULT STAGES					Summary
Names	total	Pfam accessions			List names	number of unique Pfam
A.caninum A.suum B.malayi B.mucronatus B.xylophylus C.elegans D.immitis H.contortus H.p.bakeri L.sigmodontis N.americanus N.brasiliensis O.ochengi S.lupi S.ratti S.venezuelensis T.muris T.suis	1	PF01060.23			A.caninum	127
A.caninum A.suum B.malayi B.mucronatus B.xylophylus C.elegans D.immitis H.contortus H.p.bakeri L.sigmodontis N.brasiliensis O.ochengi S.lupi S.ratti S.venezuelensis T.muris T.suis	1	PF00160.21			A.suum	138
A.caninum A.suum B.malayi B.mucronatus B.xylophylus D.immitis H.contortus H.p.bakeri L.sigmodontis N.americanus N.brasiliensis O.ochengi S.lupi S.ratti S.venezuelensis T.muris T.suis	5	PF03952.16			B.malayi	492
		PF00274.19			B.mucronatus	282
		PF10417.9			B.xylophylus	863
		PF00578.21			C.elegans	81
		PF00113.22			D.immitis	161
A.caninum A.suum B.malayi B.mucronatus B.xylophylus C.elegans D.immitis H.contortus H.p.bakeri L.sigmodontis N.americanus N.brasiliensis O.ochengi S.lupi S.ratti S.venezuelensis	1	PF05823.12			H.contortus	314
A.caninum A.suum B.malayi B.mucronatus B.xylophylus D.immitis H.contortus H.p.bakeri L.sigmodontis N.americanus N.brasiliensis O.ochengi S.lupi S.venezuelensis T.muris T.suis	1	PF07679.16			H.p.bakeri	230
A.caninum A.suum B.malayi B.mucronatus B.xylophylus D.immitis H.contortus H.p.bakeri L.sigmodontis N.americanus N.brasiliensis O.ochengi S.ratti S.venezuelensis T.muris T.suis	2	PF02866.18			L.sigmodontis	273
		PF00056.23			N.americanus	120
A.caninum A.suum B.malayi B.mucronatus B.xylophylus D.immitis H.contortus H.p.bakeri L.sigmodontis N.americanus N.brasiliensis S.lupi S.ratti S.venezuelensis T.muris T.suis	1	PF00337.22			N.brasiliensis	167
A.caninum B.malayi B.mucronatus B.xylophylus C.elegans D.immitis H.contortus H.p.bakeri L.sigmodontis N.brasiliensis O.ochengi S.lupi S.ratti S.venezuelensis T.muris T.suis	1	PF00244.20			O.ochengi	86
A.caninum A.suum B.malayi B.mucronatus B.xylophylus C.elegans D.immitis H.contortus H.p.bakeri L.sigmodontis N.brasiliensis S.lupi S.ratti S.venezuelensis T.suis	1	PF00334.19			S.lupi	156
A.caninum A.suum B.malayi B.mucronatus B.xylophylus D.immitis H.contortus H.p.bakeri L.sigmodontis N.brasiliensis O.ochengi S.lupi S.ratti T.muris T.suis	1	PF00635.26			S.ratti	170
A.caninum A.suum B.malayi B.mucronatus B.xylophylus D.immitis H.contortus H.p.bakeri L.sigmodontis N.americanus N.brasiliensis O.ochengi S.ratti S.venezuelensis T.suis	1	PF01607.24			S.venezuelensis	111
A.caninum A.suum B.malayi B.mucronatus B.xylophylus D.immitis H.contortus H.p.bakeri L.sigmodontis N.americanus N.brasiliensis S.ratti S.venezuelensis T.muris T.suis	1	PF00022.19			T.muris	103
A.caninum A.suum B.malayi B.xylophylus C.elegans D.immitis H.contortus H.p.bakeri L.sigmodontis N.americanus N.brasiliensis O.ochengi S.lupi S.ratti S.venezuelensis	1	PF02520.17			T.suis	311
A.caninum A.suum B.malayi B.xylophylus D.immitis H.contortus H.p.bakeri L.sigmodontis N.brasiliensis O.ochengi S.lupi S.ratti S.venezuelensis T.muris T.suis	1	PF00121.18			Overall number of unique Pfam	1418
A.caninum A.suum B.mucronatus B.xylophylus D.immitis H.contortus H.p.bakeri L.sigmodontis N.americanus N.brasiliensis O.ochengi S.lupi S.ratti T.muris T.suis	2	PF02798.20
		PF14497.6
A.caninum B.malayi B.mucronatus B.xylophylus D.immitis H.contortus H.p.bakeri L.sigmodontis N.americanus N.brasiliensis S.lupi S.ratti S.venezuelensis T.muris T.suis	2	PF13848.6
		PF00085.20
A.suum B.malayi B.mucronatus B.xylophylus C.elegans D.immitis H.contortus H.p.bakeri L.sigmodontis N.americanus O.ochengi S.lupi S.venezuelensis T.muris T.suis	2	PF02800.20
		PF00044.24
A.caninum A.suum B.malayi B.mucronatus B.xylophylus C.elegans D.immitis H.contortus L.sigmodontis N.americanus N.brasiliensis S.lupi S.ratti T.suis	1	PF00080.20
A.caninum A.suum B.malayi B.mucronatus B.xylophylus C.elegans H.contortus H.p.bakeri L.sigmodontis N.americanus N.brasiliensis O.ochengi S.lupi T.suis	1	PF00112.23
A.caninum A.suum B.malayi B.mucronatus B.xylophylus C.elegans H.contortus H.p.bakeri L.sigmodontis N.americanus N.brasiliensis O.ochengi S.ratti T.muris	1	PF00026.23
A.caninum A.suum B.malayi B.mucronatus B.xylophylus C.elegans H.contortus H.p.bakeri L.sigmodontis N.americanus N.brasiliensis O.ochengi S.venezuelensis T.suis	1	PF00014.23
A.caninum A.suum B.malayi B.mucronatus B.xylophylus D.immitis H.contortus L.sigmodontis N.brasiliensis O.ochengi S.ratti S.venezuelensis T.muris T.suis	1	PF02221.15
A.caninum A.suum B.malayi B.xylophylus H.contortus H.p.bakeri L.sigmodontis N.americanus N.brasiliensis O.ochengi S.lupi S.ratti T.muris T.suis	1	PF00821.18
A.caninum B.malayi B.mucronatus B.xylophylus D.immitis H.contortus H.p.bakeri L.sigmodontis N.americanus N.brasiliensis S.lupi S.ratti T.muris T.suis	3	PF00012.20
		PF03144.25
		PF00009.27
A.suum B.malayi B.mucronatus B.xylophylus C.elegans H.contortus H.p.bakeri L.sigmodontis N.americanus N.brasiliensis S.lupi S.ratti S.venezuelensis T.suis	1	PF01826.17
A.caninum A.suum B.malayi B.mucronatus B.xylophylus C.elegans D.immitis H.contortus L.sigmodontis N.americanus O.ochengi S.ratti T.suis	1	PF01055.26
A.caninum A.suum B.malayi B.mucronatus B.xylophylus C.elegans H.contortus H.p.bakeri L.sigmodontis N.americanus O.ochengi S.venezuelensis T.suis	1	PF00092.28
A.caninum A.suum B.malayi B.mucronatus B.xylophylus C.elegans H.contortus H.p.bakeri N.americanus N.brasiliensis S.ratti T.muris T.suis	2	PF00188.26
		PF11838.8
A.caninum A.suum B.malayi B.mucronatus B.xylophylus D.immitis H.contortus H.p.bakeri N.brasiliensis S.ratti S.venezuelensis T.muris T.suis	1	PF00248.21
A.caninum A.suum B.malayi B.xylophylus D.immitis H.contortus H.p.bakeri L.sigmodontis N.americanus N.brasiliensis O.ochengi S.ratti S.venezuelensis	1	PF16469.5
A.caninum A.suum B.malayi B.xylophylus D.immitis H.contortus L.sigmodontis N.brasiliensis O.ochengi S.ratti S.venezuelensis T.muris T.suis	1	PF01161.20
A.caninum A.suum B.mucronatus B.xylophylus C.elegans H.contortus H.p.bakeri L.sigmodontis N.americanus N.brasiliensis O.ochengi T.muris T.suis	1	PF00094.25
A.caninum A.suum B.mucronatus B.xylophylus C.elegans H.contortus H.p.bakeri L.sigmodontis N.americanus N.brasiliensis S.ratti T.muris T.suis	1	PF00079.20
A.caninum A.suum B.xylophylus H.contortus H.p.bakeri L.sigmodontis N.americanus N.brasiliensis O.ochengi S.lupi S.ratti T.muris T.suis	1	PF17297.2
A.caninum B.malayi B.mucronatus B.xylophylus D.immitis H.contortus H.p.bakeri L.sigmodontis N.americanus N.brasiliensis O.ochengi S.ratti T.muris	1	PF00118.24
A.caninum B.malayi B.mucronatus B.xylophylus D.immitis H.contortus L.sigmodontis N.brasiliensis S.lupi S.ratti S.venezuelensis T.muris T.suis	1	PF00262.18
A.suum B.malayi B.mucronatus B.xylophylus D.immitis H.contortus H.p.bakeri L.sigmodontis S.lupi S.ratti S.venezuelensis T.muris T.suis	1	PF00342.19
A.suum B.xylophylus D.immitis H.contortus H.p.bakeri L.sigmodontis N.brasiliensis O.ochengi S.lupi S.ratti S.venezuelensis T.muris T.suis	1	PF00307.31
A.caninum A.suum B.malayi B.mucronatus B.xylophylus C.elegans D.immitis H.contortus L.sigmodontis N.americanus O.ochengi T.suis	2	PF00088.18
		PF16863.5
A.caninum A.suum B.malayi B.mucronatus B.xylophylus C.elegans H.contortus H.p.bakeri L.sigmodontis N.americanus N.brasiliensis S.venezuelensis	1	PF00059.21
A.caninum A.suum B.malayi B.mucronatus B.xylophylus C.elegans H.contortus H.p.bakeri N.americanus N.brasiliensis T.muris T.suis	2	PF01433.20
		PF17900.1
A.caninum A.suum B.malayi B.mucronatus B.xylophylus D.immitis H.contortus H.p.bakeri S.lupi S.ratti S.venezuelensis T.suis	1	PF00240.23
A.caninum A.suum B.malayi B.mucronatus B.xylophylus D.immitis H.contortus N.americanus N.brasiliensis O.ochengi S.ratti S.venezuelensis	1	PF01965.24
A.caninum A.suum B.malayi B.mucronatus B.xylophylus H.contortus H.p.bakeri L.sigmodontis N.brasiliensis S.lupi S.ratti T.muris	1	PF07992.14
A.caninum A.suum B.mucronatus B.xylophylus H.contortus H.p.bakeri L.sigmodontis N.americanus N.brasiliensis O.ochengi T.muris T.suis	2	PF09172.11
		PF01347.22
A.caninum B.malayi B.mucronatus B.xylophylus H.contortus H.p.bakeri L.sigmodontis N.brasiliensis S.lupi S.ratti T.muris T.suis	3	PF00679.24
		PF14492.6
		PF03764.18
A.caninum B.malayi B.xylophylus H.contortus H.p.bakeri L.sigmodontis N.brasiliensis S.lupi S.ratti S.venezuelensis T.muris T.suis	1	PF00183.18
A.caninum B.mucronatus B.xylophylus D.immitis H.contortus H.p.bakeri L.sigmodontis N.americanus N.brasiliensis S.lupi S.ratti T.muris	1	PF03143.17
A.caninum B.mucronatus B.xylophylus H.contortus H.p.bakeri N.americanus N.brasiliensis S.lupi S.ratti S.venezuelensis T.muris T.suis	1	PF00155.21
B.malayi B.xylophylus C.elegans D.immitis H.contortus H.p.bakeri L.sigmodontis N.americanus N.brasiliensis O.ochengi S.venezuelensis T.suis	1	PF01549.24
A.caninum A.suum B.malayi B.mucronatus B.xylophylus D.immitis H.contortus L.sigmodontis N.brasiliensis S.lupi S.ratti	2	PF10584.9
		PF00227.26
A.caninum A.suum B.malayi B.mucronatus B.xylophylus D.immitis H.contortus L.sigmodontis N.americanus O.ochengi T.suis	1	PF00041.21
A.caninum A.suum B.malayi B.mucronatus B.xylophylus H.contortus H.p.bakeri L.sigmodontis N.brasiliensis S.ratti T.muris	1	PF02852.22
A.caninum A.suum B.malayi B.mucronatus B.xylophylus H.contortus L.sigmodontis N.americanus O.ochengi T.muris T.suis	1	PF13927.6
A.caninum A.suum B.malayi B.xylophylus D.immitis H.contortus H.p.bakeri L.sigmodontis N.americanus N.brasiliensis O.ochengi	1	PF06394.13
A.caninum A.suum B.xylophylus H.contortus H.p.bakeri L.sigmodontis N.americanus N.brasiliensis S.lupi S.ratti T.suis	2	PF00208.21
		PF02812.18
A.caninum A.suum B.xylophylus H.contortus H.p.bakeri N.americanus N.brasiliensis O.ochengi S.venezuelensis T.muris T.suis	1	PF00042.22
A.suum B.malayi B.mucronatus B.xylophylus D.immitis H.contortus H.p.bakeri L.sigmodontis N.americanus N.brasiliensis T.muris	1	PF01187.18
B.malayi B.mucronatus B.xylophylus C.elegans D.immitis H.contortus L.sigmodontis N.americanus O.ochengi T.muris T.suis	1	PF00031.21
B.malayi B.mucronatus B.xylophylus D.immitis H.contortus L.sigmodontis O.ochengi S.ratti S.venezuelensis T.muris T.suis	1	PF13905.6
B.malayi B.xylophylus D.immitis H.contortus H.p.bakeri L.sigmodontis N.brasiliensis S.lupi S.ratti S.venezuelensis T.suis	1	PF00996.18
B.malayi B.xylophylus H.contortus H.p.bakeri L.sigmodontis N.brasiliensis S.lupi S.ratti S.venezuelensis T.muris T.suis	1	PF02518.26
A.caninum A.suum B.malayi B.mucronatus B.xylophylus C.elegans D.immitis H.contortus L.sigmodontis O.ochengi	1	PF13802.6
A.caninum A.suum B.malayi B.mucronatus B.xylophylus C.elegans H.contortus H.p.bakeri N.americanus N.brasiliensis	1	PF05577.12
A.caninum A.suum B.mucronatus B.xylophylus C.elegans D.immitis H.contortus H.p.bakeri L.sigmodontis T.suis	1	PF01764.25
A.caninum A.suum B.mucronatus B.xylophylus C.elegans H.contortus H.p.bakeri N.americanus N.brasiliensis S.venezuelensis	1	PF01431.21
A.caninum B.malayi B.mucronatus H.contortus L.sigmodontis N.americanus O.ochengi S.lupi T.muris T.suis	1	PF07703.14
A.caninum B.malayi B.xylophylus H.contortus L.sigmodontis N.americanus N.brasiliensis S.lupi S.ratti T.suis	1	PF00719.19
A.caninum B.malayi B.xylophylus H.p.bakeri L.sigmodontis N.brasiliensis S.ratti S.venezuelensis T.muris T.suis	1	PF00241.20
A.suum B.malayi B.mucronatus B.xylophylus C.elegans H.contortus H.p.bakeri N.brasiliensis S.lupi S.ratti	1	PF00450.22
A.suum B.malayi B.mucronatus B.xylophylus H.contortus H.p.bakeri O.ochengi S.lupi S.ratti T.suis	1	PF13499.6
A.suum B.malayi B.mucronatus B.xylophylus H.contortus L.sigmodontis S.lupi S.ratti T.muris T.suis	1	PF00343.20
A.suum B.xylophylus C.elegans H.contortus H.p.bakeri L.sigmodontis N.americanus O.ochengi T.muris T.suis	1	PF00328.22
A.suum B.xylophylus D.immitis H.contortus L.sigmodontis N.americanus S.lupi S.ratti S.venezuelensis T.muris	2	PF00670.21
		PF05221.17
B.malayi B.mucronatus B.xylophylus D.immitis H.contortus L.sigmodontis N.brasiliensis S.lupi S.ratti S.venezuelensis	1	PF00235.19
B.malayi B.mucronatus B.xylophylus D.immitis H.p.bakeri L.sigmodontis N.brasiliensis S.lupi S.ratti T.suis	1	PF00400.32
B.malayi B.mucronatus B.xylophylus H.contortus L.sigmodontis N.americanus O.ochengi S.lupi T.muris T.suis	1	PF00207.22
B.malayi B.xylophylus D.immitis H.contortus H.p.bakeri L.sigmodontis N.brasiliensis S.ratti S.venezuelensis T.suis	1	PF00838.17
B.malayi B.xylophylus D.immitis H.contortus L.sigmodontis O.ochengi S.lupi S.venezuelensis T.muris T.suis	2	PF01676.18
		PF06415.13
B.malayi B.xylophylus D.immitis H.contortus L.sigmodontis O.ochengi S.ratti S.venezuelensis T.muris T.suis	1	PF00890.24
B.mucronatus B.xylophylus C.elegans H.contortus L.sigmodontis N.americanus N.brasiliensis O.ochengi S.venezuelensis T.suis	1	PF00057.18
A.caninum A.suum B.malayi B.xylophylus H.contortus H.p.bakeri L.sigmodontis N.americanus S.lupi	1	PF00191.20
A.caninum A.suum B.mucronatus B.xylophylus C.elegans H.contortus H.p.bakeri N.americanus N.brasiliensis	1	PF05649.13
A.caninum A.suum B.xylophylus H.contortus H.p.bakeri L.sigmodontis N.americanus T.muris T.suis	1	PF00089.26
A.caninum B.malayi B.xylophylus H.contortus N.americanus N.brasiliensis S.ratti S.venezuelensis T.suis	1	PF00034.21
A.caninum B.mucronatus B.xylophylus H.p.bakeri N.brasiliensis S.ratti S.venezuelensis T.muris T.suis	1	PF00061.23
A.caninum B.xylophylus H.contortus H.p.bakeri L.sigmodontis N.americanus N.brasiliensis S.ratti S.venezuelensis	1	PF01400.24
A.suum B.malayi B.mucronatus B.xylophylus D.immitis H.p.bakeri L.sigmodontis S.lupi T.suis	1	PF00071.22
A.suum B.malayi B.mucronatus B.xylophylus H.contortus L.sigmodontis O.ochengi S.venezuelensis T.suis	1	PF00090.19
A.suum B.malayi B.xylophylus D.immitis L.sigmodontis N.americanus O.ochengi S.lupi T.suis	1	PF01048.20
A.suum B.malayi B.xylophylus H.contortus L.sigmodontis N.brasiliensis O.ochengi S.ratti T.suis	1	PF00011.21
A.suum B.mucronatus B.xylophylus D.immitis H.contortus L.sigmodontis N.brasiliensis S.lupi S.ratti	1	PF00285.21
A.suum B.xylophylus C.elegans H.p.bakeri N.americanus N.brasiliensis S.ratti S.venezuelensis T.suis	1	PF00135.28
A.suum B.xylophylus H.contortus H.p.bakeri L.sigmodontis O.ochengi S.venezuelensis T.muris T.suis	1	PF03098.15
A.suum D.immitis H.contortus L.sigmodontis O.ochengi S.lupi S.venezuelensis T.muris T.suis	1	PF00162.19
B.malayi B.mucronatus B.xylophylus C.elegans H.contortus L.sigmodontis N.brasiliensis S.venezuelensis T.suis	1	PF07645.15
B.malayi B.mucronatus B.xylophylus H.contortus L.sigmodontis N.brasiliensis S.ratti T.muris T.suis	1	PF00254.28
B.malayi B.mucronatus B.xylophylus H.contortus L.sigmodontis N.brasiliensis S.venezuelensis T.muris T.suis	1	PF00058.17
B.malayi B.xylophylus H.contortus L.sigmodontis N.americanus O.ochengi S.lupi T.muris T.suis	1	PF07678.14
A.caninum B.malayi B.mucronatus B.xylophylus D.immitis H.contortus L.sigmodontis S.venezuelensis	1	PF15511.6
A.caninum B.malayi B.mucronatus B.xylophylus D.immitis H.p.bakeri O.ochengi S.ratti	1	PF00923.19
A.caninum B.malayi B.mucronatus B.xylophylus L.sigmodontis N.americanus O.ochengi T.suis	1	PF00047.25
A.caninum B.mucronatus B.xylophylus D.immitis H.contortus L.sigmodontis S.lupi S.venezuelensis	1	PF00125.24
A.caninum B.mucronatus B.xylophylus H.contortus H.p.bakeri N.americanus N.brasiliensis T.suis	1	PF03351.17
A.caninum B.mucronatus H.contortus N.americanus O.ochengi S.lupi T.muris T.suis	1	PF17791.1
A.caninum B.xylophylus C.elegans H.p.bakeri N.brasiliensis S.ratti T.muris T.suis	1	PF03265.15
A.suum B.malayi B.mucronatus B.xylophylus C.elegans H.contortus T.muris T.suis	1	PF12947.7
A.suum B.malayi B.xylophylus D.immitis H.contortus H.p.bakeri L.sigmodontis S.lupi	1	PF12150.8
A.suum B.malayi B.xylophylus H.contortus O.ochengi S.lupi S.ratti T.suis	1	PF00166.21
A.suum B.mucronatus B.xylophylus D.immitis H.contortus H.p.bakeri S.lupi T.suis	2	PF00349.21
		PF03727.16
B.malayi B.mucronatus B.xylophylus D.immitis H.contortus H.p.bakeri L.sigmodontis N.americanus	1	PF00326.21
B.malayi B.mucronatus B.xylophylus D.immitis H.contortus L.sigmodontis N.americanus S.ratti	1	PF02897.15
B.malayi B.mucronatus B.xylophylus D.immitis S.lupi S.ratti S.venezuelensis T.suis	1	PF00255.19
B.malayi B.xylophylus D.immitis H.contortus H.p.bakeri L.sigmodontis S.lupi T.suis	2	PF02736.19
		PF00063.21
B.malayi B.xylophylus D.immitis H.contortus H.p.bakeri N.brasiliensis S.lupi S.ratti	1	PF00883.21
B.malayi B.xylophylus D.immitis H.contortus L.sigmodontis S.lupi S.venezuelensis T.suis	1	PF00038.21
B.malayi B.xylophylus D.immitis H.p.bakeri N.brasiliensis S.lupi S.venezuelensis T.suis	1	PF00271.31
B.malayi B.xylophylus H.contortus N.americanus O.ochengi S.lupi T.muris T.suis	1	PF07677.14
B.mucronatus B.xylophylus H.contortus H.p.bakeri N.brasiliensis S.lupi S.ratti S.venezuelensis	2	PF00217.19
		PF02807.15
A.caninum A.suum B.mucronatus B.xylophylus H.contortus N.americanus N.brasiliensis	1	PF01042.21
A.caninum B.mucronatus B.xylophylus H.contortus L.sigmodontis S.lupi S.ratti	1	PF00171.22
A.caninum B.mucronatus B.xylophylus H.contortus S.lupi S.venezuelensis T.suis	1	PF01020.17
A.caninum B.xylophylus H.contortus N.brasiliensis S.ratti T.muris T.suis	1	PF00736.19
A.caninum H.contortus L.sigmodontis N.americanus O.ochengi S.lupi T.muris	1	PF01835.19
A.suum B.malayi B.xylophylus C.elegans H.contortus N.brasiliensis T.suis	1	PF00008.27
A.suum B.malayi B.xylophylus H.contortus L.sigmodontis S.lupi T.suis	1	PF00728.22
A.suum B.xylophylus C.elegans H.contortus H.p.bakeri S.lupi T.suis	1	PF00149.28
A.suum B.xylophylus D.immitis H.contortus H.p.bakeri S.lupi S.ratti	1	PF00206.20
A.suum B.xylophylus H.contortus L.sigmodontis N.americanus O.ochengi T.suis	1	PF00053.24
B.malayi B.mucronatus B.xylophylus H.contortus L.sigmodontis N.brasiliensis T.suis	1	PF11976.8
B.malayi B.mucronatus B.xylophylus H.contortus L.sigmodontis T.muris T.suis	1	PF07474.12
B.malayi B.mucronatus B.xylophylus H.contortus N.brasiliensis S.ratti T.suis	1	PF00043.25
B.malayi B.mucronatus B.xylophylus H.contortus N.brasiliensis T.muris T.suis	1	PF00704.28
B.malayi B.mucronatus B.xylophylus L.sigmodontis N.brasiliensis S.ratti T.suis	1	PF13181.6
B.malayi B.xylophylus C.elegans H.contortus H.p.bakeri T.muris T.suis	1	PF00128.24
B.malayi B.xylophylus D.immitis H.contortus H.p.bakeri L.sigmodontis T.suis	1	PF01576.19
B.malayi B.xylophylus H.contortus L.sigmodontis N.brasiliensis S.lupi S.ratti	1	PF00261.20
B.malayi B.xylophylus H.contortus L.sigmodontis N.brasiliensis S.ratti S.venezuelensis	1	PF00956.18
B.malayi B.xylophylus H.p.bakeri L.sigmodontis S.venezuelensis T.muris T.suis	1	PF13855.6
B.malayi B.xylophylus H.p.bakeri N.brasiliensis S.lupi S.venezuelensis T.suis	1	PF00270.29
B.mucronatus B.xylophylus H.contortus H.p.bakeri L.sigmodontis S.ratti T.suis	2	PF00006.25
		PF02874.23
B.mucronatus B.xylophylus H.contortus L.sigmodontis N.americanus O.ochengi T.suis	1	PF00052.18
B.mucronatus B.xylophylus H.contortus N.americanus S.ratti S.venezuelensis T.suis	1	PF00903.25
B.mucronatus B.xylophylus H.p.bakeri N.brasiliensis S.lupi S.venezuelensis T.muris	1	PF00291.25
A.caninum A.suum H.contortus H.p.bakeri N.americanus N.brasiliensis	1	PF15481.6
A.caninum B.mucronatus B.xylophylus H.contortus H.p.bakeri N.americanus	1	PF00210.24
A.caninum B.mucronatus B.xylophylus L.sigmodontis S.lupi S.venezuelensis	1	PF16211.5
A.suum B.malayi B.mucronatus B.xylophylus D.immitis S.ratti	1	PF00557.24
A.suum B.malayi B.mucronatus B.xylophylus N.brasiliensis O.ochengi	1	PF08246.12
A.suum B.malayi B.xylophylus L.sigmodontis S.lupi T.suis	1	PF14845.6
A.suum B.malayi B.xylophylus L.sigmodontis S.ratti S.venezuelensis	1	PF00406.22
A.suum B.malayi B.xylophylus N.brasiliensis S.lupi S.ratti	1	PF01704.18
A.suum B.malayi D.immitis L.sigmodontis O.ochengi T.suis	1	PF01135.19
A.suum B.mucronatus B.xylophylus H.contortus L.sigmodontis T.suis	2	PF00107.26
		PF05986.14
A.suum B.mucronatus B.xylophylus H.contortus N.americanus S.lupi	2	PF01546.28
		PF07687.14
A.suum B.xylophylus D.immitis H.contortus H.p.bakeri S.lupi	1	PF10415.9
A.suum B.xylophylus H.contortus L.sigmodontis S.lupi T.muris	1	PF00106.25
B.malayi B.mucronatus B.xylophylus C.elegans L.sigmodontis T.suis	1	PF01682.19
B.malayi B.mucronatus B.xylophylus D.immitis H.contortus T.suis	1	PF06582.12
B.malayi B.mucronatus B.xylophylus L.sigmodontis N.brasiliensis S.lupi	5	PF09336.10
		PF00004.29
		PF02359.18
		PF17862.1
		PF02933.17
B.malayi B.mucronatus B.xylophylus L.sigmodontis T.muris T.suis	1	PF06119.14
B.malayi B.xylophylus D.immitis H.contortus S.lupi T.suis	1	PF00435.21
B.malayi B.xylophylus D.immitis L.sigmodontis S.lupi T.suis	1	PF00013.29
B.malayi B.xylophylus H.contortus H.p.bakeri L.sigmodontis S.lupi	1	PF00350.23
B.malayi B.xylophylus H.contortus L.sigmodontis N.brasiliensis T.suis	1	PF00076.22
B.malayi B.xylophylus H.p.bakeri L.sigmodontis S.lupi T.suis	1	PF00373.18
B.malayi B.xylophylus L.sigmodontis O.ochengi S.ratti T.suis	1	PF13202.6
B.malayi H.p.bakeri L.sigmodontis N.americanus S.lupi T.suis	3	PF09379.10
		PF00769.19
		PF09380.10
B.xylophylus H.contortus H.p.bakeri L.sigmodontis N.brasiliensis T.suis	1	PF00402.18
B.xylophylus L.sigmodontis N.brasiliensis S.lupi S.ratti T.suis	1	PF01423.22
B.xylophylus L.sigmodontis N.brasiliensis S.ratti S.venezuelensis T.muris	1	PF01287.20
A.caninum A.suum B.xylophylus L.sigmodontis S.lupi	2	PF00091.25
		PF03953.17
A.caninum B.malayi B.xylophylus H.contortus H.p.bakeri	3	PF09261.11
		PF07748.13
		PF01074.22
A.caninum B.malayi B.xylophylus H.contortus L.sigmodontis	1	PF00550.25
A.caninum B.xylophylus H.contortus N.brasiliensis S.ratti	1	PF10587.9
A.suum B.malayi B.mucronatus H.p.bakeri N.americanus	1	PF07714.17
A.suum B.mucronatus B.xylophylus H.contortus L.sigmodontis	1	PF08240.12
A.suum B.xylophylus H.p.bakeri L.sigmodontis N.americanus	1	PF17820.1
B.malayi B.mucronatus B.xylophylus C.elegans H.contortus	1	PF07676.12
B.malayi B.mucronatus B.xylophylus C.elegans T.suis	1	PF00024.26
B.malayi B.mucronatus B.xylophylus H.contortus H.p.bakeri	1	PF02127.15
B.malayi B.mucronatus B.xylophylus H.contortus L.sigmodontis	1	PF01019.21
B.malayi B.mucronatus B.xylophylus H.contortus T.suis	1	PF00595.24
B.malayi B.mucronatus B.xylophylus L.sigmodontis T.suis	1	PF07719.17
B.malayi B.xylophylus C.elegans H.contortus T.suis	1	PF12661.7
B.malayi B.xylophylus C.elegans L.sigmodontis N.brasiliensis	1	PF14625.6
B.malayi B.xylophylus H.contortus H.p.bakeri T.suis	1	PF00069.25
B.malayi B.xylophylus H.contortus L.sigmodontis T.suis	3	PF01391.18
		PF00992.20
		PF00932.19
B.malayi B.xylophylus H.contortus S.ratti T.suis	3	PF00179.26
		PF02777.18
		PF00081.22
B.malayi B.xylophylus H.p.bakeri L.sigmodontis S.ratti	3	PF00456.21
		PF02780.20
		PF02779.24
B.malayi B.xylophylus H.p.bakeri T.muris T.suis	1	PF02806.18
B.malayi B.xylophylus L.sigmodontis S.ratti T.suis	1	PF00156.27
B.malayi D.immitis H.p.bakeri N.americanus T.suis	1	PF12796.7
B.mucronatus B.xylophylus H.contortus L.sigmodontis S.lupi	2	PF02887.16
		PF00224.21
B.mucronatus B.xylophylus H.contortus N.brasiliensis T.suis	1	PF00647.19
B.mucronatus B.xylophylus H.contortus N.americanus O.ochengi	1	PF13895.6
B.mucronatus B.xylophylus H.contortus S.lupi S.ratti	1	PF01015.18
B.mucronatus B.xylophylus H.contortus S.ratti T.suis	1	PF02136.20
B.mucronatus B.xylophylus L.sigmodontis O.ochengi T.suis	1	PF02210.24
B.xylophylus D.immitis H.contortus S.lupi T.suis	1	PF08726.10
B.xylophylus D.immitis H.contortus S.ratti T.suis	1	PF00202.21
B.xylophylus D.immitis H.p.bakeri N.brasiliensis S.lupi	1	PF18295.1
B.xylophylus D.immitis L.sigmodontis N.americanus T.suis	1	PF01663.22
B.xylophylus H.contortus H.p.bakeri L.sigmodontis S.lupi	2	PF16880.5
		PF18150.1
B.xylophylus H.contortus H.p.bakeri N.americanus S.lupi	2	PF06628.12
		PF00199.19
B.xylophylus H.contortus L.sigmodontis N.brasiliensis S.lupi	1	PF13405.6
B.xylophylus H.contortus N.brasiliensis S.ratti T.suis	1	PF04969.16
A.caninum A.suum H.contortus N.americanus	1	PF14534.6
A.caninum B.xylophylus C.elegans H.contortus	1	PF00965.17
A.caninum B.xylophylus H.contortus L.sigmodontis	2	PF00316.20
		PF00962.22
A.caninum B.xylophylus T.muris T.suis	2	PF00390.19
		PF03949.15
A.caninum H.contortus H.p.bakeri N.brasiliensis	1	PF06079.11
A.caninum H.contortus L.sigmodontis S.venezuelensis	1	PF06110.11
A.caninum L.sigmodontis N.brasiliensis S.venezuelensis	1	PF14670.6
A.suum B.mucronatus B.xylophylus C.elegans	1	PF04155.18
A.suum B.xylophylus H.contortus L.sigmodontis	1	PF00364.22
A.suum B.xylophylus H.contortus N.brasiliensis	1	PF00887.19
A.suum B.xylophylus H.contortus T.suis	1	PF00173.28
A.suum B.xylophylus H.p.bakeri L.sigmodontis	2	PF13336.6
		PF02550.15
A.suum B.xylophylus N.brasiliensis O.ochengi	1	PF01120.17
A.suum C.elegans H.contortus N.brasiliensis	1	PF01183.20
A.suum C.elegans H.contortus S.ratti	1	PF00147.18
B.malayi B.mucronatus B.xylophylus H.contortus	1	PF06201.13
B.malayi B.mucronatus B.xylophylus L.sigmodontis	1	PF12894.7
B.malayi B.mucronatus B.xylophylus S.ratti	1	PF17135.4
B.malayi B.mucronatus B.xylophylus T.suis	5	PF02878.16
		PF02880.16
		PF02879.16
		PF00100.23
		PF00266.19
B.malayi B.mucronatus C.elegans N.brasiliensis	1	PF01683.18
B.malayi B.xylophylus C.elegans L.sigmodontis	1	PF01484.17
B.malayi B.xylophylus D.immitis L.sigmodontis	1	PF04389.17
B.malayi B.xylophylus H.contortus H.p.bakeri	1	PF17677.1
B.malayi B.xylophylus H.contortus S.venezuelensis	1	PF01557.18
B.malayi B.xylophylus H.contortus T.suis	1	PF05184.15
B.malayi B.xylophylus L.sigmodontis T.suis	1	PF03372.23
B.mucronatus B.xylophylus C.elegans H.p.bakeri	1	PF00182.19
B.mucronatus B.xylophylus D.immitis S.ratti	1	PF00561.20
B.mucronatus B.xylophylus H.contortus L.sigmodontis	1	PF00306.27
B.mucronatus B.xylophylus H.contortus S.ratti	1	PF00416.22
B.mucronatus B.xylophylus H.contortus T.suis	2	PF00627.31
		PF09280.11
B.mucronatus B.xylophylus H.contortus N.americanus	1	PF01597.19
B.mucronatus B.xylophylus H.p.bakeri N.brasiliensis	4	PF00333.20
		PF03719.15
		PF00466.20
		PF17777.1
B.mucronatus B.xylophylus L.sigmodontis O.ochengi	3	PF00462.24
		PF00028.17
		PF01273.25
B.mucronatus B.xylophylus N.brasiliensis S.ratti	3	PF00900.20
		PF08071.12
		PF16121.5
B.mucronatus B.xylophylus N.brasiliensis T.suis	1	PF00428.19
B.mucronatus B.xylophylus S.venezuelensis T.suis	2	PF00753.27
		PF16123.5
B.xylophylus C.elegans H.contortus H.p.bakeri	2	PF16656.5
		PF14008.6
B.xylophylus C.elegans H.p.bakeri N.brasiliensis	1	PF09412.10
B.xylophylus H.contortus H.p.bakeri L.sigmodontis	2	PF00630.19
		PF01650.18
B.xylophylus H.contortus H.p.bakeri T.suis	3	PF00086.18
		PF13561.6
		PF13833.6
B.xylophylus H.contortus L.sigmodontis S.lupi	1	PF12763.7
B.xylophylus H.contortus L.sigmodontis T.suis	1	PF06482.11
B.xylophylus H.contortus N.brasiliensis T.suis	1	PF00658.18
B.xylophylus H.p.bakeri S.lupi T.suis	1	PF00018.28
B.xylophylus L.sigmodontis N.brasiliensis S.ratti	1	PF01849.18
C.elegans H.contortus H.p.bakeri S.ratti	1	PF05497.12
A.caninum B.xylophylus H.contortus	1	PF13669.6
A.caninum B.xylophylus L.sigmodontis	1	PF00153.27
A.caninum H.contortus N.brasiliensis	1	PF01436.21
A.caninum H.p.bakeri N.americanus	1	PF17641.2
A.suum B.mucronatus B.xylophylus	1	PF05195.16
A.suum B.xylophylus D.immitis	3	PF02785.19
		PF02786.17
		PF00289.22
A.suum B.xylophylus L.sigmodontis	2	PF00676.20
		PF00055.17
B.malayi B.mucronatus B.xylophylus	13	PF10585.9
		PF16190.5
		PF01204.18
		PF00338.22
		PF09358.10
		PF00899.21
		PF16499.5
		PF16191.5
		PF00211.20
		PF00648.21
		PF07701.14
		PF00312.22
		PF00642.24
B.malayi B.xylophylus D.immitis	3	PF03129.20
		PF00458.20
		PF00587.25
B.malayi B.xylophylus H.contortus	4	PF01221.18
		PF01625.21
		PF01370.21
		PF17619.2
B.malayi B.xylophylus H.p.bakeri	7	PF00017.24
		PF06650.12
		PF01926.23
		PF05193.21
		PF01991.18
		PF00675.20
		PF00027.29
B.malayi B.xylophylus L.sigmodontis	1	PF08127.13
B.malayi B.xylophylus N.brasiliensis	2	PF01336.25
		PF00152.20
B.malayi B.xylophylus O.ochengi	1	PF01216.17
B.malayi B.xylophylus S.ratti	2	PF02560.14
		PF00025.21
B.malayi B.xylophylus S.venezuelensis	2	PF00665.26
		PF17921.1
B.malayi B.xylophylus T.suis	4	PF00194.21
		PF02463.19
		PF00625.21
		PF01044.19
B.malayi D.immitis S.venezuelensis	1	PF01363.21
B.malayi D.immitis T.suis	2	PF13637.6
		PF00176.23
B.malayi H.contortus S.venezuelensis	1	PF10208.9
B.malayi H.contortus T.suis	1	PF00622.28
B.malayi H.p.bakeri L.sigmodontis	2	PF00083.24
		PF13417.6
B.malayi H.p.bakeri S.venezuelensis	1	PF00995.23
B.malayi L.sigmodontis N.brasiliensis	1	PF12662.7
B.malayi L.sigmodontis T.suis	1	PF04777.13
B.malayi T.muris T.suis	2	PF02469.22
		PF00300.22
B.mucronatus B.xylophylus C.elegans	1	PF00314.17
B.mucronatus B.xylophylus D.immitis	3	PF16189.5
		PF16188.5
		PF01321.18
B.mucronatus B.xylophylus H.contortus	1	PF08784.11
B.mucronatus B.xylophylus L.sigmodontis	4	PF03946.14
		PF01049.17
		PF00501.28
		PF00298.19
B.mucronatus B.xylophylus N.brasiliensis	1	PF00687.21
B.mucronatus B.xylophylus O.ochengi	2	PF02886.17
		PF04083.16
B.mucronatus B.xylophylus S.lupi	3	PF16205.5
		PF00366.20
		PF00297.22
B.mucronatus B.xylophylus S.ratti	21	PF00330.20
		PF01479.25
		PF01929.17
		PF00673.21
		PF00163.19
		PF00252.18
		PF01201.22
		PF00694.19
		PF00573.22
		PF14204.6
		PF00189.20
		PF07650.17
		PF01294.18
		PF01159.19
		PF00281.19
		PF00347.23
		PF00467.29
		PF14374.6
		PF17144.4
		PF00181.23
		PF03947.18
B.mucronatus B.xylophylus S.venezuelensis	2	PF00756.20
		PF00201.18
B.mucronatus B.xylophylus T.suis	7	PF00327.20
		PF00276.20
		PF09066.10
		PF00629.23
		PF01602.20
		PF08079.12
		PF02883.20
B.mucronatus D.immitis S.ratti	1	PF07648.15
B.xylophylus C.elegans H.p.bakeri	1	PF00431.20
B.xylophylus C.elegans S.ratti	2	PF15508.6
		PF02275.18
B.xylophylus D.immitis H.p.bakeri	1	PF00536.30
B.xylophylus D.immitis N.americanus	1	PF06441.12
B.xylophylus H.contortus N.brasiliensis	2	PF01088.21
		PF03227.16
B.xylophylus H.contortus S.lupi	2	PF01852.19
		PF00411.19
B.xylophylus H.contortus S.ratti	2	PF01912.18
		PF04916.13
B.xylophylus H.contortus S.venezuelensis	1	PF09298.11
B.xylophylus H.contortus T.suis	4	PF04774.15
		PF00709.21
		PF14050.6
		PF02274.17
B.xylophylus H.contortus N.americanus	2	PF00082.22
		PF01483.20
B.xylophylus H.p.bakeri L.sigmodontis	1	PF00084.20
B.xylophylus H.p.bakeri N.brasiliensis	1	PF02171.17
B.xylophylus H.p.bakeri T.suis	2	PF00005.27
		PF07653.17
B.xylophylus H.p.bakeri N.americanus	1	PF07690.16
B.xylophylus L.sigmodontis T.suis	4	PF00515.28
		PF00313.22
		PF13414.6
		PF17830.1
B.xylophylus S.lupi S.venezuelensis	1	PF01144.23
B.xylophylus S.lupi T.suis	1	PF15410.6
B.xylophylus S.ratti T.suis	2	PF00579.25
		PF00535.26
B.xylophylus N.americanus S.venezuelensis	1	PF00067.22
C.elegans H.contortus T.suis	1	PF03489.17
D.immitis H.contortus T.suis	1	PF00264.20
H.contortus L.sigmodontis N.brasiliensis	1	PF00703.21
H.contortus L.sigmodontis T.suis	1	PF00412.22
H.contortus S.venezuelensis T.suis	1	PF00581.20
H.p.bakeri N.brasiliensis S.ratti	1	PF02170.22
H.p.bakeri N.americanus T.suis	1	PF03188.16
L.sigmodontis O.ochengi S.venezuelensis	2	PF06468.13
		PF02014.16
S.lupi T.muris T.suis	1	PF00095.21
A.caninum B.xylophylus	2	PF01791.9
		PF00795.22
A.caninum H.contortus	4	PF01759.21
		PF00098.23
		PF02911.18
		PF00551.19
A.caninum N.brasiliensis	1	PF01630.18
A.suum B.xylophylus	1	PF05693.13
A.suum D.immitis	1	PF01039.22
A.suum H.contortus	1	PF16839.5
A.suum H.p.bakeri	1	PF13918.6
A.suum T.suis	1	PF08686.11
A.suum N.americanus	1	PF00383.23
B.malayi B.xylophylus	41	PF18376.1
		PF13513.6
		PF00408.20
		PF17207.3
		PF00105.18
		PF08659.10
		PF00929.24
		PF12777.7
		PF00567.24
		PF16908.5
		PF00288.26
		PF00698.21
		PF00917.26
		PF02485.21
		PF00282.19
		PF18098.1
		PF13419.6
		PF07700.15
		PF12781.7
		PF03345.14
		PF16910.5
		PF18808.1
		PF06470.13
		PF08161.12
		PF01399.27
		PF16197.5
		PF09127.11
		PF00493.23
		PF00443.29
		PF04053.14
		PF02922.18
		PF02213.16
		PF12624.7
		PF12780.7
		PF02801.22
		PF00109.26
		PF04500.16
		PF03061.22
		PF17855.1
		PF01079.20
		PF14765.6
B.malayi C.elegans	1	PF01390.20
B.malayi D.immitis	16	PF00640.23
		PF16178.5
		PF00850.19
		PF00856.28
		PF00621.20
		PF00439.25
		PF00035.26
		PF00628.29
		PF00620.27
		PF12234.8
		PF15870.5
		PF04668.12
		PF04547.12
		PF00636.26
		PF14622.6
		PF08766.11
B.malayi H.contortus	2	PF10292.9
		PF15035.6
B.malayi H.p.bakeri	4	PF00632.25
		PF16909.5
		PF00397.26
		PF00999.21
B.malayi L.sigmodontis	10	PF17175.4
		PF03835.15
		PF09005.10
		PF13424.6
		PF10403.9
		PF00888.22
		PF01413.19
		PF10405.9
		PF00505.19
		PF08672.11
B.malayi N.brasiliensis	1	PF07966.12
B.malayi S.lupi	2	PF03564.15
		PF13639.6
B.malayi S.venezuelensis	3	PF14225.6
		PF00001.21
		PF14222.6
B.malayi T.muris	1	PF00010.26
B.malayi T.suis	5	PF13606.6
		PF02207.20
		PF17809.1
		PF00596.21
		PF00791.20
B.malayi N.americanus	1	PF01728.19
B.mucronatus B.xylophylus	39	PF01157.18
		PF03571.15
		PF01198.19
		PF01778.17
		PF03868.15
		PF01251.18
		PF01067.22
		PF05454.11
		PF00238.19
		PF00858.24
		PF00237.19
		PF01274.22
		PF01777.18
		PF03939.13
		PF00203.21
		PF00164.25
		PF01094.28
		PF03297.15
		PF01053.20
		PF04140.14
		PF04845.13
		PF02015.16
		PF08069.12
		PF00572.18
		PF00410.19
		PF01248.26
		PF00463.21
		PF01301.19
		PF00459.25
		PF00177.21
		PF00722.21
		PF00318.20
		PF16122.5
		PF03152.14
		PF10517.9
		PF01780.19
		PF01261.24
		PF01775.17
		PF01776.17
B.mucronatus T.suis	1	PF01401.18
B.xylophylus C.elegans	2	PF02055.16
		PF17189.4
B.xylophylus D.immitis	4	PF09180.11
		PF00749.21
		PF07647.17
		PF03950.18
B.xylophylus H.contortus	12	PF00692.19
		PF00725.22
		PF00626.22
		PF01501.20
		PF00198.23
		PF16470.5
		PF03853.15
		PF03114.18
		PF08543.12
		PF00293.28
		PF17266.2
		PF02737.18
B.xylophylus H.p.bakeri	15	PF13949.6
		PF00784.17
		PF00388.19
		PF00664.23
		PF03097.18
		PF00168.30
		PF01459.22
		PF01267.17
		PF13519.6
		PF11698.8
		PF06071.13
		PF16886.5
		PF00387.19
		PF03224.14
		PF00503.20
B.xylophylus L.sigmodontis	10	PF01705.19
		PF03446.15
		PF00689.21
		PF00690.26
		PF12718.7
		PF00702.26
		PF13193.6
		PF13246.6
		PF00393.19
		PF00122.20
B.xylophylus N.brasiliensis	1	PF12265.8
B.xylophylus O.ochengi	1	PF00564.24
B.xylophylus S.lupi	8	PF14702.6
		PF06202.14
		PF16114.5
		PF00549.19
		PF16891.5
		PF05380.13
		PF14701.6
		PF02629.19
B.xylophylus S.ratti	9	PF00827.17
		PF05680.12
		PF00441.24
		PF05907.13
		PF12895.7
		PF02330.16
		PF02770.19
		PF05191.14
		PF00180.20
B.xylophylus S.venezuelensis	2	PF01411.19
		PF01329.19
B.xylophylus T.muris	1	PF00169.29
B.xylophylus T.suis	18	PF08059.13
		PF00226.31
		PF03134.19
		PF10255.9
		PF17904.1
		PF00684.19
		PF08238.12
		PF03671.14
		PF01210.23
		PF01556.18
		PF00378.20
		PF00615.19
		PF00782.20
		PF00789.20
		PF00246.24
		PF15936.5
		PF00652.22
		PF07479.14
C.elegans H.contortus	1	PF17303.2
D.immitis H.contortus	1	PF00432.21
D.immitis S.lupi	1	PF05585.12
D.immitis S.ratti	1	PF10591.9
D.immitis T.muris	1	PF16561.5
H.contortus L.sigmodontis	3	PF02837.18
		PF02836.17
		PF01551.22
H.contortus N.brasiliensis	4	PF00928.21
		PF01082.20
		PF01217.20
		PF03712.15
H.contortus S.ratti	1	PF13015.6
H.contortus T.suis	2	PF00046.29
		PF18372.1
H.contortus N.americanus	1	PF06026.14
H.p.bakeri N.brasiliensis	1	PF01130.21
H.p.bakeri N.americanus	1	PF13474.6
L.sigmodontis O.ochengi	1	PF00054.23
L.sigmodontis T.suis	5	PF18371.1
		PF18253.1
		PF07974.13
		PF13882.6
		PF02931.23
N.brasiliensis T.suis	1	PF08662.11
S.lupi S.venezuelensis	1	PF01979.20
S.lupi T.suis	2	PF01753.18
		PF08241.12
N.americanus S.lupi	1	PF13640.6
S.ratti S.venezuelensis	1	PF08207.12
T.muris T.suis	2	PF08742.11
		PF18383.1
A.caninum	3	PF09809.9
		PF10294.9
		PF01869.20
A.suum	5	PF18140.1
		PF14748.6
		PF11172.8
		PF13899.6
		PF00614.22
B.malayi	170	PF14429.6
		PF09787.9
		PF02259.23
		PF06331.12
		PF03455.19
		PF02181.23
		PF04870.16
		PF02260.20
		PF04683.13
		PF13733.6
		PF02637.18
		PF15024.6
		PF02312.17
		PF12799.7
		PF00365.20
		PF02198.16
		PF03715.13
		PF01199.18
		PF07855.12
		PF04855.12
		PF09766.9
		PF02535.22
		PF09110.11
		PF04427.18
		PF02008.20
		PF00167.18
		PF13374.6
		PF08547.12
		PF07842.12
		PF02854.19
		PF07159.12
		PF00096.26
		PF16507.5
		PF01112.18
		PF16898.5
		PF16028.5
		PF12542.8
		PF07717.16
		PF00204.25
		PF11878.8
		PF06459.12
		PF16420.5
		PF16661.5
		PF12432.8
		PF15891.5
		PF02838.15
		PF16550.5
		PF02460.18
		PF00788.23
		PF01585.23
		PF08454.11
		PF17105.5
		PF08064.13
		PF17035.5
		PF18400.1
		PF08424.10
		PF18402.1
		PF03142.15
		PF06818.15
		PF09133.10
		PF08952.11
		PF10557.9
		PF04912.14
		PF05793.12
		PF04950.12
		PF05118.15
		PF12719.7
		PF00650.20
		PF09069.11
		PF05131.14
		PF00454.27
		PF07525.16
		PF07707.15
		PF07728.14
		PF17780.1
		PF08513.11
		PF02628.15
		PF08614.11
		PF01751.22
		PF09402.10
		PF00488.21
		PF01504.18
		PF03137.20
		PF03644.13
		PF11919.8
		PF00609.19
		PF10304.9
		PF07850.14
		PF03020.15
		PF00653.21
		PF02598.17
		PF10996.8
		PF02383.18
		PF06371.13
		PF10396.9
		PF13857.6
		PF00806.19
		PF12631.7
		PF02709.14
		PF00651.31
		PF06507.13
		PF17867.1
		PF08709.11
		PF09068.11
		PF11464.8
		PF03165.16
		PF18401.1
		PF12816.7
		PF15665.5
		PF00617.19
		PF02630.14
		PF14228.6
		PF12936.7
		PF01412.18
		PF02026.16
		PF03166.14
		PF03998.13
		PF01138.21
		PF17865.1
		PF00780.22
		PF00531.22
		PF04147.12
		PF00569.17
		PF17125.5
		PF08154.12
		PF01365.21
		PF00575.23
		PF01189.17
		PF00521.20
		PF10363.9
		PF08776.11
		PF00178.22
		PF04573.12
		PF05843.14
		PF11718.8
		PF08142.12
		PF02234.19
		PF00498.26
		PF07521.12
		PF18404.1
		PF12861.7
		PF00249.31
		PF06427.11
		PF09111.10
		PF02373.22
		PF11573.8
		PF05994.11
		PF15785.5
		PF06367.16
		PF04799.13
		PF18701.1
		PF00351.21
		PF08005.12
		PF04900.12
		PF02148.19
		PF00618.20
		PF16187.5
		PF03456.18
		PF04006.12
		PF00520.31
		PF02201.18
		PF02141.21
		PF02815.19
		PF18403.1
		PF18264.1
		PF17801.1
		PF05178.12
		PF00110.19
		PF04408.23
		PF00781.24
B.mucronatus	9	PF01781.18
		PF09058.10
		PF01738.18
		PF01871.17
		PF01247.18
		PF08646.10
		PF16900.5
		PF04057.12
		PF00050.21
B.xylophylus	274	PF01425.21
		PF02995.17
		PF01090.19
		PF16546.5
		PF15247.6
		PF10075.9
		PF01466.19
		PF00268.21
		PF04046.16
		PF14551.6
		PF03931.15
		PF00831.23
		PF14306.6
		PF03917.17
		PF00916.20
		PF01230.23
		PF06653.11
		PF02902.19
		PF06337.12
		PF16757.5
		PF01652.18
		PF00481.21
		PF00464.19
		PF08217.11
		PF12436.8
		PF02567.16
		PF07973.14
		PF12680.7
		PF00436.25
		PF13306.6
		PF13540.6
		PF03223.15
		PF16113.5
		PF18198.1
		PF00755.20
		PF03501.15
		PF05611.11
		PF00104.30
		PF00120.24
		PF01674.18
		PF02263.19
		PF00339.29
		PF16186.5
		PF17857.1
		PF01661.21
		PF18051.1
		PF00930.21
		PF01012.21
		PF14214.6
		PF01612.20
		PF12775.7
		PF08393.13
		PF03298.13
		PF05884.12
		PF01747.17
		PF03607.17
		PF00133.22
		PF08389.12
		PF02771.16
		PF05303.12
		PF03211.13
		PF05694.11
		PF01215.19
		PF13085.6
		PF10046.9
		PF02803.18
		PF16320.5
		PF15898.5
		PF08606.11
		PF00021.21
		PF11717.8
		PF01283.19
		PF00790.19
		PF08623.10
		PF03057.14
		PF17781.1
		PF04201.15
		PF00287.18
		PF01147.17
		PF00685.27
		PF10602.9
		PF04115.12
		PF08324.11
		PF04627.13
		PF13838.6
		PF00637.20
		PF14843.6
		PF00108.23
		PF01564.17
		PF04037.13
		PF00682.19
		PF03951.19
		PF14580.6
		PF01145.25
		PF03095.15
		PF12352.8
		PF00542.19
		PF14707.6
		PF00833.18
		PF17778.1
		PF02319.20
		PF01851.22
		PF02115.17
		PF02403.22
		PF17849.1
		PF08923.10
		PF02450.15
		PF07172.11
		PF02733.17
		PF13023.6
		PF02089.15
		PF06702.12
		PF01822.19
		PF00975.20
		PF00130.22
		PF17902.1
		PF04558.15
		PF03028.15
		PF14853.6
		PF02939.16
		PF05511.11
		PF01398.21
		PF00884.23
		PF01532.20
		PF03810.19
		PF02374.15
		PF01755.17
		PF00415.18
		PF02230.16
		PF02990.16
		PF05712.13
		PF06052.12
		PF13646.6
		PF00514.23
		PF07562.14
		PF03271.17
		PF00294.24
		PF01603.20
		PF01302.25
		PF03073.15
		PF09279.11
		PF10275.9
		PF07718.12
		PF05405.14
		PF08626.11
		PF08327.11
		PF03127.14
		PF08506.10
		PF07801.11
		PF02284.16
		PF00571.28
		PF04493.14
		PF07127.11
		PF08781.10
		PF03133.15
		PF18360.1
		PF10509.9
		PF03208.19
		PF13012.6
		PF01749.20
		PF02937.15
		PF16870.5
		PF02910.20
		PF08544.13
		PF13242.6
		PF08767.11
		PF00213.18
		PF01583.20
		PF02996.17
		PF09072.10
		PF02734.17
		PF03359.13
		PF02845.16
		PF08385.12
		PF08264.13
		PF00773.19
		PF13620.6
		PF02036.17
		PF01238.21
		PF17034.5
		PF04733.14
		PF16450.5
		PF08477.13
		PF02817.17
		PF07830.13
		PF18503.1
		PF03488.14
		PF08603.11
		PF04557.15
		PF14806.6
		PF00565.17
		PF18031.1
		PF00583.25
		PF04622.12
		PF14560.6
		PF01394.20
		PF18777.1
		PF04564.15
		PF14852.6
		PF09268.10
		PF01158.18
		PF10354.9
		PF05008.15
		PF18004.1
		PF13896.6
		PF08694.11
		PF18787.1
		PF04718.15
		PF17877.1
		PF11594.8
		PF02823.16
		PF17216.3
		PF02985.22
		PF05721.13
		PF03074.16
		PF03447.16
		PF03378.15
		PF13344.6
		PF01115.17
		PF06957.11
		PF01239.22
		PF10541.9
		PF00654.20
		PF04729.13
		PF08375.11
		PF01633.20
		PF03199.15
		PF03360.16
		PF17284.2
		PF01008.17
		PF18290.1
		PF16381.5
		PF05620.11
		PF09229.11
		PF01958.18
		PF18055.1
		PF13534.6
		PF08442.10
		PF01408.22
		PF10221.9
		PF00231.19
		PF18199.1
		PF08449.11
		PF03896.16
		PF02936.14
		PF04758.14
		PF02296.16
		PF02809.20
		PF14651.6
		PF02841.14
		PF01813.17
		PF08321.12
		PF16078.5
		PF02752.22
		PF04666.13
		PF00003.22
		PF02272.19
		PF08597.10
		PF05753.14
		PF02271.16
		PF12774.7
		PF01280.20
		PF14533.6
		PF05873.12
		PF01762.21
		PF08752.10
		PF00834.19
		PF01268.19
		PF17852.1
		PF00766.19
		PF02436.18
		PF18784.1
		PF03155.15
		PF01213.19
C.elegans	15	PF01389.17
		PF07715.15
		PF02408.20
		PF00657.22
		PF03409.15
		PF01684.16
		PF00691.20
		PF04942.14
		PF18457.1
		PF13505.6
		PF07403.11
		PF00576.21
		PF00593.24
		PF00068.19
		PF00267.21
D.immitis	25	PF08326.12
		PF08700.11
		PF07533.16
		PF10512.9
		PF12697.7
		PF04641.12
		PF02187.17
		PF05033.16
		PF12130.8
		PF01608.17
		PF12455.8
		PF01833.24
		PF12830.7
		PF01596.17
		PF04739.15
		PF15469.6
		PF12054.8
		PF01429.19
		PF09289.10
		PF00385.24
		PF12765.7
		PF07885.16
		PF00588.19
		PF15613.6
		PF07651.16
H.contortus	26	PF10317.9
		PF17789.1
		PF11721.8
		PF00839.17
		PF17832.1
		PF02310.19
		PF00078.27
		PF17790.1
		PF05005.15
		PF04568.12
		PF01821.18
		PF14559.6
		PF01472.20
		PF14604.6
		PF00994.24
		PF01541.24
		PF02615.14
		PF00413.24
		PF09032.11
		PF01026.21
		PF03332.13
		PF17906.1
		PF08768.11
		PF01642.22
		PF00396.18
		PF12999.7
H.p.bakeri	38	PF06017.13
		PF16954.5
		PF00611.23
		PF12474.8
		PF02487.17
		PF01599.19
		PF01733.18
		PF08022.12
		PF01496.19
		PF03398.14
		PF06472.15
		PF00335.20
		PF03357.21
		PF13489.6
		PF09333.11
		PF01416.20
		PF01770.18
		PF10277.9
		PF00735.18
		PF17171.4
		PF07517.14
		PF14788.6
		PF12698.7
		PF14938.6
		PF01992.16
		PF01794.19
		PF10204.9
		PF18016.1
		PF17172.4
		PF10853.8
		PF04652.16
		PF08030.12
		PF08416.13
		PF02197.17
		PF00854.21
		PF00230.20
		PF03381.15
		PF18097.1
L.sigmodontis	31	PF01223.23
		PF13774.6
		PF08953.11
		PF10404.9
		PF16300.5
		PF15711.5
		PF02932.16
		PF03234.14
		PF10515.9
		PF03670.13
		PF05517.12
		PF13516.6
		PF02177.16
		PF00957.21
		PF08565.11
		PF12924.7
		PF00341.17
		PF12925.7
		PF07993.12
		PF09011.10
		PF02290.15
		PF00102.27
		PF06009.12
		PF08564.10
		PF11969.8
		PF13768.6
		PF13450.6
		PF05535.12
		PF09202.11
		PF09311.11
		PF01163.22
N.brasiliensis	9	PF01380.22
		PF16472.5
		PF10516.9
		PF13522.6
		PF00303.19
		PF02826.19
		PF17753.1
		PF12465.8
		PF00389.30
O.ochengi	2	PF04190.13
		PF00019.20
S.lupi	11	PF11416.8
		PF05739.19
		PF04062.14
		PF05047.16
		PF09740.9
		PF01153.19
		PF13091.6
		PF08433.10
		PF00751.18
		PF00723.21
		PF09743.9
S.ratti	5	PF03079.14
		PF06325.13
		PF02991.16
		PF01200.18
		PF00586.24
S.venezuelensis	9	PF02735.16
		PF02889.16
		PF01207.17
		PF15778.5
		PF13521.6
		PF14884.6
		PF09772.9
		PF08243.11
		PF03567.14
T.muris	5	PF05527.11
		PF13432.6
		PF10551.9
		PF08174.11
		PF13847.6
T.suis	52	PF13967.6
		PF13176.6
		PF06463.13
		PF02453.17
		PF18293.1
		PF06046.13
		PF10252.9
		PF00786.28
		PF07914.11
		PF12678.7
		PF14703.6
		PF02714.15
		PF07934.12
		PF16884.5
		PF00787.24
		PF09733.9
		PF00023.30
		PF01409.20
		PF03147.14
		PF01588.20
		PF00418.19
		PF06461.11
		PF17205.3
		PF02617.17
		PF01061.24
		PF03645.13
		PF01984.20
		PF02970.16
		PF11977.8
		PF12235.8
		PF06246.12
		PF00730.25
		PF03881.14
		PF08074.11
		PF02434.16
		PF02816.18
		PF00292.18
		PF06465.13
		PF02872.18
		PF15228.6
		PF08628.12
		PF08560.10
		PF05817.14
		PF05686.12
		PF10250.9
		PF02194.15
		PF09754.9
		PF09334.11
		PF04055.21
		PF13353.6
		PF07019.12
		PF01722.18
N.americanus	7	PF01531.16
		PF03151.16
		PF17888.1
		PF09789.9
		PF00710.20
		PF01063.19
		PF13832.6

## Sheet: Pfam larval stages
SUPPLEMENTARY TABLE S2 - PFAM ACCESSIONS
LARVAL STAGES					Summary
Species	total	Pfam accessions			Species	number of unique Pfam
A. suum B. malayi B. mucronatus B. xylophylus H. contortus L. sigmodontis M. incognita N. brasiliensis S. lupi S. ratti S. venezuelensis T. suis	1	PF00160.21			A. suum	57
A. suum B. malayi B. mucronatus B. xylophylus H. contortus L. sigmodontis M. incognita S. lupi S. ratti S. venezuelensis T. suis	2	PF01060.23			B. malayi	26
		PF00337.22			B. mucronatus	282
A. suum B. mucronatus B. xylophylus G. spinigerum H. contortus L. sigmodontis M. incognita N. brasiliensis S. ratti S. venezuelensis T. suis	1	PF00188.26			B. xylophylus	863
A. suum B. malayi B. xylophylus H. contortus L. sigmodontis M. incognita S. lupi S. ratti S. venezuelensis T. suis	1	PF01161.20			G. spinigerum	31
A. suum B. mucronatus B. xylophylus H. contortus L. sigmodontis M. incognita S. lupi S. ratti S. venezuelensis T. suis	1	PF00274.19			H. contortus	322
B. mucronatus B. xylophylus H. contortus L. sigmodontis M. incognita N. brasiliensis S. lupi S. ratti S. venezuelensis T. suis	1	PF00022.19			L. sigmodontis	23
A. suum B. malayi B. mucronatus B. xylophylus H. contortus S. lupi S. ratti S. venezuelensis T. suis	1	PF00334.19			M. incognita	363
A. suum B. mucronatus B. xylophylus G. spinigerum H. contortus M. incognita N. brasiliensis S. ratti T. suis	1	PF00079.20			N. brasiliensis	27
A. suum B. mucronatus B. xylophylus H. contortus L. sigmodontis M. incognita S. lupi S. ratti S. venezuelensis	1	PF00244.20			S. lupi	241
B. malayi B. mucronatus B. xylophylus H. contortus M. incognita S. lupi S. ratti S. venezuelensis T. suis	1	PF07679.16			S. ratti	244
B. mucronatus B. xylophylus H. contortus L. sigmodontis M. incognita S. lupi S. ratti S. venezuelensis T. suis	4	PF03952.16			S. venezuelensis	382
		PF02866.18			T. suis	89
		PF00056.23			Overall number of unique Pfam	1216
		PF00113.22
A. suum B. mucronatus B. xylophylus G. spinigerum H. contortus N. brasiliensis S. lupi S. venezuelensis	1	PF01826.17
A. suum B. mucronatus B. xylophylus H. contortus M. incognita S. lupi S. ratti S. venezuelensis	2	PF02798.20
		PF14497.6
A. suum B. mucronatus B. xylophylus H. contortus M. incognita S. ratti S. venezuelensis T. suis	2	PF11838.8
		PF17900.1
A. suum B. mucronatus B. xylophylus H. contortus N. brasiliensis S. ratti S. venezuelensis T. suis	1	PF00014.23
A. suum B. mucronatus B. xylophylus H. contortus S. lupi S. ratti S. venezuelensis T. suis	1	PF07645.15
B. malayi B. mucronatus B. xylophylus H. contortus M. incognita S. lupi S. ratti S. venezuelensis	3	PF00342.19
		PF01965.24
		PF00255.19
B. malayi B. xylophylus H. contortus M. incognita S. lupi S. ratti S. venezuelensis T. suis	1	PF00038.21
B. mucronatus B. xylophylus H. contortus L. sigmodontis M. incognita S. lupi S. ratti S. venezuelensis	6	PF00679.24
		PF03144.25
		PF13499.6
		PF14492.6
		PF00009.27
		PF03764.18
B. mucronatus B. xylophylus H. contortus M. incognita N. brasiliensis S. lupi S. ratti S. venezuelensis	1	PF00080.20
B. mucronatus B. xylophylus H. contortus M. incognita S. lupi S. ratti S. venezuelensis T. suis	4	PF00012.20
		PF13848.6
		PF00041.21
		PF00085.20
A. suum B. mucronatus B. xylophylus G. spinigerum H. contortus N. brasiliensis S. venezuelensis	2	PF05649.13
		PF01431.21
A. suum B. mucronatus B. xylophylus H. contortus S. lupi S. venezuelensis T. suis	1	PF00092.28
A. suum B. mucronatus B. xylophylus H. contortus S. ratti S. venezuelensis T. suis	2	PF01433.20
		PF02221.15
A. suum B. xylophylus G. spinigerum H. contortus N. brasiliensis S. lupi T. suis	1	PF01549.24
A. suum B. xylophylus H. contortus L. sigmodontis M. incognita N. brasiliensis S. ratti	1	PF02520.17
A. suum B. xylophylus H. contortus M. incognita S. lupi S. ratti S. venezuelensis	3	PF00821.18
		PF17297.2
		PF00261.20
A. suum B. xylophylus H. contortus S. lupi S. ratti S. venezuelensis T. suis	1	PF00008.27
B. malayi B. xylophylus H. contortus M. incognita S. lupi S. ratti S. venezuelensis	1	PF00121.18
B. mucronatus B. xylophylus G. spinigerum H. contortus S. lupi S. ratti S. venezuelensis	1	PF00450.22
B. mucronatus B. xylophylus H. contortus M. incognita S. lupi S. ratti S. venezuelensis	20	PF05823.12
		PF01546.28
		PF00285.21
		PF10584.9
		PF03143.17
		PF07687.14
		PF00240.23
		PF10417.9
		PF00217.19
		PF00227.26
		PF00557.24
		PF00578.21
		PF00118.24
		PF00171.22
		PF00155.21
		PF02807.15
		PF00235.19
		PF00400.32
		PF07992.14
		PF00224.21
B. mucronatus B. xylophylus H. contortus M. incognita S. lupi S. ratti T. suis	2	PF02800.20
		PF00044.24
B. mucronatus B. xylophylus H. contortus M. incognita S. ratti S. venezuelensis T. suis	1	PF00254.28
B. mucronatus B. xylophylus H. contortus S. lupi S. ratti S. venezuelensis T. suis	1	PF00262.18
B. mucronatus B. xylophylus M. incognita S. lupi S. ratti S. venezuelensis T. suis	1	PF00071.22
B. xylophylus G. spinigerum H. contortus M. incognita S. lupi S. venezuelensis T. suis	1	PF00069.25
A. suum B. malayi B. mucronatus B. xylophylus H. contortus M. incognita	1	PF01055.26
A. suum B. mucronatus B. xylophylus H. contortus S. lupi T. suis	2	PF00024.26
		PF12947.7
A. suum B. mucronatus B. xylophylus M. incognita S. lupi S. ratti	2	PF00125.24
		PF16211.5
A. suum B. xylophylus H. contortus M. incognita S. lupi S. ratti	2	PF02736.19
		PF00063.21
A. suum B. xylophylus H. contortus M. incognita S. ratti S. venezuelensis	1	PF01576.19
A. suum B. xylophylus H. contortus S. lupi S. ratti S. venezuelensis	1	PF00890.24
A. suum B. xylophylus H. contortus S. lupi S. venezuelensis T. suis	1	PF12661.7
B. malayi B. xylophylus H. contortus M. incognita S. lupi S. venezuelensis	1	PF01676.18
B. malayi B. xylophylus H. contortus M. incognita S. ratti S. venezuelensis	1	PF16469.5
B. malayi B. xylophylus H. contortus S. lupi S. ratti T. suis	1	PF00149.28
B. mucronatus B. xylophylus H. contortus L. sigmodontis M. incognita S. lupi	1	PF00112.23
B. mucronatus B. xylophylus H. contortus L. sigmodontis M. incognita S. venezuelensis	1	PF00031.21
B. mucronatus B. xylophylus H. contortus M. incognita S. lupi S. ratti	1	PF00043.25
B. mucronatus B. xylophylus H. contortus M. incognita S. lupi S. venezuelensis	3	PF00326.21
		PF00291.25
		PF02887.16
B. mucronatus B. xylophylus H. contortus M. incognita S. ratti S. venezuelensis	5	PF02852.22
		PF13905.6
		PF00006.25
		PF00903.25
		PF02874.23
B. mucronatus B. xylophylus H. contortus M. incognita S. ratti T. suis	1	PF02136.20
B. mucronatus B. xylophylus H. contortus S. lupi S. venezuelensis T. suis	3	PF00058.17
		PF00052.18
		PF00057.18
B. mucronatus B. xylophylus H. contortus S. ratti S. venezuelensis T. suis	1	PF13927.6
B. mucronatus B. xylophylus M. incognita S. lupi S. ratti S. venezuelensis	5	PF09336.10
		PF00004.29
		PF17862.1
		PF02933.17
		PF00343.20
B. xylophylus G. spinigerum M. incognita S. ratti S. venezuelensis T. suis	1	PF00076.22
B. xylophylus H. contortus M. incognita S. lupi S. ratti S. venezuelensis	9	PF00883.21
		PF00435.21
		PF00208.21
		PF00670.21
		PF00307.31
		PF00996.18
		PF00183.18
		PF08726.10
		PF05221.17
B. xylophylus H. contortus M. incognita S. lupi S. ratti T. suis	1	PF00166.21
B. xylophylus H. contortus M. incognita S. lupi S. venezuelensis T. suis	1	PF00271.31
A. suum B. malayi B. mucronatus B. xylophylus H. contortus	3	PF13802.6
		PF00088.18
		PF16863.5
A. suum B. mucronatus B. xylophylus H. contortus M. incognita	1	PF15511.6
A. suum B. mucronatus B. xylophylus H. contortus N. brasiliensis	1	PF00026.23
A. suum B. mucronatus B. xylophylus H. contortus S. lupi	1	PF00100.23
A. suum B. mucronatus B. xylophylus H. contortus S. venezuelensis	1	PF00059.21
A. suum B. xylophylus H. contortus M. incognita S. lupi	1	PF06394.13
A. suum B. xylophylus H. contortus S. venezuelensis T. suis	1	PF00042.22
B. mucronatus B. xylophylus H. contortus M. incognita S. venezuelensis	1	PF05195.16
B. mucronatus B. xylophylus H. contortus S. lupi S. venezuelensis	1	PF03351.17
B. mucronatus B. xylophylus H. contortus S. lupi T. suis	2	PF02210.24
		PF07474.12
B. mucronatus B. xylophylus H. contortus S. ratti S. venezuelensis	2	PF02897.15
		PF00248.21
B. mucronatus B. xylophylus H. contortus S. venezuelensis T. suis	2	PF00090.19
		PF05986.14
B. mucronatus B. xylophylus M. incognita S. lupi S. venezuelensis	1	PF02359.18
B. mucronatus B. xylophylus M. incognita S. ratti S. venezuelensis	3	PF00330.20
		PF00694.19
		PF00061.23
B. mucronatus B. xylophylus S. lupi S. ratti S. venezuelensis	2	PF00349.21
		PF03727.16
B. xylophylus G. spinigerum H. contortus N. brasiliensis S. venezuelensis	1	PF01400.24
B. xylophylus H. contortus M. incognita S. lupi S. ratti	1	PF00719.19
B. xylophylus H. contortus M. incognita S. lupi S. venezuelensis	2	PF02518.26
		PF06415.13
B. xylophylus H. contortus M. incognita S. lupi T. suis	1	PF00270.29
B. xylophylus H. contortus M. incognita S. ratti S. venezuelensis	4	PF02777.18
		PF00838.17
		PF00081.22
		PF00956.18
B. xylophylus H. contortus S. lupi S. ratti S. venezuelensis	4	PF00128.24
		PF00018.28
		PF00206.20
		PF02812.18
B. xylophylus H. contortus S. lupi S. venezuelensis T. suis	1	PF00053.24
B. xylophylus M. incognita S. lupi S. ratti S. venezuelensis	1	PF00106.25
A. suum B. mucronatus B. xylophylus H. contortus	4	PF01682.19
		PF05577.12
		PF00094.25
		PF10517.9
A. suum B. xylophylus H. contortus N. brasiliensis	1	PF14625.6
A. suum B. xylophylus H. contortus S. lupi	2	PF01391.18
		PF01484.17
B. malayi B. mucronatus B. xylophylus H. contortus	2	PF01187.18
		PF01019.21
B. malayi B. mucronatus B. xylophylus M. incognita	1	PF00501.28
B. mucronatus B. xylophylus H. contortus M. incognita	9	PF00647.19
		PF01597.19
		PF00107.26
		PF01274.22
		PF00627.31
		PF01602.20
		PF00463.21
		PF09280.11
		PF02127.15
B. mucronatus B. xylophylus H. contortus N. brasiliensis	1	PF01764.25
B. mucronatus B. xylophylus H. contortus S. lupi	3	PF04155.18
		PF00207.22
		PF01020.17
B. mucronatus B. xylophylus H. contortus S. ratti	1	PF00635.26
B. mucronatus B. xylophylus H. contortus S. venezuelensis	4	PF01042.21
		PF00756.20
		PF06582.12
		PF13895.6
B. mucronatus B. xylophylus H. contortus T. suis	1	PF00047.25
B. mucronatus B. xylophylus M. incognita S. lupi	4	PF16205.5
		PF00366.20
		PF01015.18
		PF00297.22
B. mucronatus B. xylophylus M. incognita S. ratti	2	PF13181.6
		PF00266.19
B. mucronatus B. xylophylus M. incognita S. venezuelensis	7	PF03946.14
		PF00428.19
		PF00466.20
		PF00298.19
		PF00210.24
		PF17777.1
		PF00459.25
B. mucronatus B. xylophylus S. lupi S. venezuelensis	3	PF16189.5
		PF16188.5
		PF01321.18
B. mucronatus B. xylophylus S. lupi T. suis	1	PF06119.14
B. mucronatus B. xylophylus S. ratti S. venezuelensis	5	PF02878.16
		PF02880.16
		PF02879.16
		PF03152.14
		PF00923.19
B. mucronatus B. xylophylus S. ratti T. suis	1	PF07719.17
B. xylophylus G. spinigerum S. lupi S. venezuelensis	1	PF00373.18
B. xylophylus H. contortus M. incognita S. lupi	1	PF00191.20
B. xylophylus H. contortus M. incognita S. ratti	2	PF00011.21
		PF00402.18
B. xylophylus H. contortus M. incognita S. venezuelensis	4	PF00316.20
		PF02803.18
		PF00108.23
		PF13202.6
B. xylophylus H. contortus N. brasiliensis S. lupi	1	PF01079.20
B. xylophylus H. contortus N. brasiliensis S. venezuelensis	3	PF00431.20
		PF03098.15
		PF00965.17
B. xylophylus H. contortus S. lupi S. ratti	1	PF13405.6
B. xylophylus H. contortus S. lupi S. venezuelensis	1	PF10415.9
B. xylophylus H. contortus S. lupi T. suis	1	PF00728.22
B. xylophylus H. contortus S. ratti S. venezuelensis	8	PF00202.21
		PF00709.21
		PF13669.6
		PF00406.22
		PF02922.18
		PF00364.22
		PF02806.18
		PF00034.21
B. xylophylus H. contortus S. venezuelensis T. suis	1	PF00932.19
B. xylophylus M. incognita S. lupi S. ratti	3	PF01704.18
		PF00091.25
		PF03953.17
B. xylophylus M. incognita S. lupi S. venezuelensis	2	PF00514.23
		PF01423.22
B. xylophylus M. incognita S. ratti S. venezuelensis	3	PF02780.20
		PF00587.25
		PF00180.20
B. xylophylus M. incognita S. ratti T. suis	1	PF00736.19
B. xylophylus M. incognita S. venezuelensis T. suis	2	PF01210.23
		PF07479.14
B. xylophylus S. lupi S. ratti S. venezuelensis	1	PF00241.20
B. xylophylus S. lupi S. ratti T. suis	1	PF00005.27
G. spinigerum H. contortus M. incognita S. ratti	1	PF00412.22
H. contortus M. incognita S. lupi S. venezuelensis	1	PF00162.19
A. suum B. mucronatus B. xylophylus	1	PF00704.28
A. suum B. xylophylus H. contortus	1	PF09412.10
B. malayi B. xylophylus H. contortus	1	PF04389.17
B. malayi G. spinigerum S. lupi	1	PF03564.15
B. mucronatus B. xylophylus H. contortus	12	PF03571.15
		PF09172.11
		PF06201.13
		PF07676.12
		PF01347.22
		PF02886.17
		PF09066.10
		PF00306.27
		PF00028.17
		PF02883.20
		PF08240.12
		PF01261.24
B. mucronatus B. xylophylus L. sigmodontis	1	PF08246.12
B. mucronatus B. xylophylus M. incognita	47	PF01157.18
		PF10585.9
		PF00327.20
		PF01479.25
		PF00333.20
		PF01198.19
		PF00276.20
		PF03868.15
		PF00416.22
		PF01929.17
		PF01251.18
		PF03719.15
		PF00673.21
		PF00238.19
		PF00252.18
		PF01201.22
		PF00899.21
		PF00900.20
		PF00573.22
		PF14204.6
		PF00189.20
		PF01777.18
		PF03939.13
		PF07650.17
		PF00687.21
		PF00203.21
		PF00164.25
		PF01159.19
		PF04845.13
		PF00281.19
		PF00347.23
		PF00467.29
		PF08071.12
		PF08079.12
		PF00572.18
		PF14374.6
		PF01248.26
		PF17144.4
		PF00561.20
		PF00177.21
		PF00181.23
		PF16122.5
		PF16121.5
		PF01780.19
		PF01775.17
		PF03947.18
		PF01776.17
B. mucronatus B. xylophylus S. lupi	1	PF16499.5
B. mucronatus B. xylophylus S. ratti	2	PF01204.18
		PF00648.21
B. mucronatus B. xylophylus S. venezuelensis	6	PF00753.27
		PF01094.28
		PF00211.20
		PF07701.14
		PF16123.5
		PF00201.18
B. mucronatus H. contortus S. lupi	2	PF17791.1
		PF07703.14
B. xylophylus G. spinigerum S. lupi	2	PF00884.23
		PF05380.13
B. xylophylus G. spinigerum S. venezuelensis	2	PF00665.26
		PF17921.1
B. xylophylus H. contortus M. incognita	5	PF16470.5
		PF00082.22
		PF00992.20
		PF04053.14
		PF01483.20
B. xylophylus H. contortus N. brasiliensis	1	PF00328.22
B. xylophylus H. contortus S. lupi	9	PF01221.18
		PF09261.11
		PF07748.13
		PF01074.22
		PF07678.14
		PF06628.12
		PF01048.20
		PF00199.19
		PF07677.14
B. xylophylus H. contortus S. ratti	4	PF14008.6
		PF00246.24
		PF00887.19
		PF02274.17
B. xylophylus H. contortus S. venezuelensis	5	PF01425.21
		PF00198.23
		PF02817.17
		PF09298.11
		PF01557.18
B. xylophylus H. contortus T. suis	1	PF00086.18
B. xylophylus M. incognita S. lupi	6	PF00441.24
		PF00013.29
		PF01398.21
		PF18295.1
		PF13012.6
		PF00411.19
B. xylophylus M. incognita S. ratti	13	PF01466.19
		PF03931.15
		PF05694.11
		PF14580.6
		PF13833.6
		PF00690.26
		PF02330.16
		PF10587.9
		PF13246.6
		PF04733.14
		PF08603.11
		PF13414.6
		PF01213.19
B. xylophylus M. incognita S. venezuelensis	4	PF03129.20
		PF06650.12
		PF01399.27
		PF16078.5
B. xylophylus M. incognita T. suis	1	PF10255.9
B. xylophylus S. lupi S. ratti	2	PF00025.21
		PF18150.1
B. xylophylus S. lupi S. venezuelensis	1	PF00153.27
B. xylophylus S. lupi T. suis	1	PF14845.6
B. xylophylus S. ratti S. venezuelensis	16	PF02560.14
		PF00481.21
		PF00408.20
		PF00456.21
		PF05907.13
		PF00179.26
		PF00168.30
		PF01912.18
		PF01370.21
		PF00630.19
		PF02779.24
		PF01287.20
		PF01044.19
		PF00676.20
		PF00390.19
		PF03949.15
B. xylophylus S. ratti T. suis	1	PF00579.25
G. spinigerum S. lupi S. venezuelensis	1	PF09379.10
H. contortus N. brasiliensis S. lupi	2	PF00264.20
		PF01266.24
H. contortus S. lupi S. venezuelensis	1	PF00078.27
H. contortus S. lupi T. suis	1	PF02469.22
H. contortus S. ratti S. venezuelensis	2	PF00581.20
		PF01642.22
H. contortus S. venezuelensis T. suis	1	PF14670.6
M. incognita S. lupi S. ratti	1	PF00505.19
M. incognita S. ratti S. venezuelensis	2	PF03179.15
		PF00225.23
A. suum H. contortus	1	PF00147.18
A. suum T. suis	1	PF12662.7
B. malayi S. lupi	1	PF05585.12
B. mucronatus B. xylophylus	35	PF01607.24
		PF16190.5
		PF08784.11
		PF01778.17
		PF00462.24
		PF00163.19
		PF01067.22
		PF00338.22
		PF05454.11
		PF04083.16
		PF12894.7
		PF00858.24
		PF09358.10
		PF00237.19
		PF00595.24
		PF01049.17
		PF01294.18
		PF00629.23
		PF00314.17
		PF03297.15
		PF01053.20
		PF04140.14
		PF16191.5
		PF17135.4
		PF02015.16
		PF08069.12
		PF00410.19
		PF01273.25
		PF00182.19
		PF01301.19
		PF11976.8
		PF00312.22
		PF00722.21
		PF00318.20
		PF00642.24
B. mucronatus S. venezuelensis	3	PF07714.17
		PF08646.10
		PF16900.5
B. xylophylus G. spinigerum	2	PF00652.22
		PF00535.26
B. xylophylus H. contortus	26	PF00725.22
		PF00626.22
		PF00017.24
		PF13336.6
		PF17677.1
		PF02055.16
		PF03853.15
		PF13855.6
		PF16656.5
		PF00550.25
		PF05184.15
		PF00173.28
		PF08543.12
		PF00169.29
		PF01663.22
		PF06482.11
		PF17266.2
		PF02550.15
		PF17189.4
		PF01650.18
		PF04916.13
		PF17619.2
		PF02737.18
		PF00962.22
		PF03227.16
		PF00055.17
B. xylophylus M. incognita	47	PF01090.19
		PF10075.9
		PF00827.17
		PF03917.17
		PF01230.23
		PF00464.19
		PF12436.8
		PF02171.17
		PF03501.15
		PF00120.24
		PF00339.29
		PF03211.13
		PF08606.11
		PF01283.19
		PF00790.19
		PF17781.1
		PF10602.9
		PF00637.20
		PF01564.17
		PF03951.19
		PF01088.21
		PF00833.18
		PF01851.22
		PF00567.24
		PF01849.18
		PF00313.22
		PF18098.1
		PF01603.20
		PF10275.9
		PF03127.14
		PF13193.6
		PF16450.5
		PF00565.17
		PF18031.1
		PF00122.20
		PF00749.21
		PF02985.22
		PF00658.18
		PF00152.20
		PF06957.11
		PF03199.15
		PF17284.2
		PF04758.14
		PF02809.20
		PF01280.20
		PF00027.29
		PF17830.1
B. xylophylus N. brasiliensis	2	PF00135.28
		PF03265.15
B. xylophylus S. lupi	22	PF00350.23
		PF00664.23
		PF12150.8
		PF14702.6
		PF00105.18
		PF00930.21
		PF01144.23
		PF02771.16
		PF06202.14
		PF16114.5
		PF16880.5
		PF14707.6
		PF00549.19
		PF16891.5
		PF01532.20
		PF02770.19
		PF01852.19
		PF00378.20
		PF00615.19
		PF14701.6
		PF15410.6
		PF02629.19
B. xylophylus S. ratti	17	PF00194.21
		PF02567.16
		PF07973.14
		PF03223.15
		PF02263.19
		PF00133.22
		PF00287.18
		PF03114.18
		PF12895.7
		PF11698.8
		PF13242.6
		PF08264.13
		PF05191.14
		PF13344.6
		PF03224.14
		PF02841.14
		PF12763.7
B. xylophylus S. venezuelensis	29	PF01501.20
		PF00226.31
		PF00458.20
		PF00755.20
		PF13561.6
		PF03607.17
		PF02785.19
		PF00515.28
		PF01791.9
		PF00130.22
		PF16908.5
		PF02786.17
		PF07700.15
		PF03133.15
		PF16870.5
		PF02910.20
		PF01926.23
		PF05193.21
		PF00289.22
		PF01991.18
		PF06071.13
		PF12624.7
		PF10541.9
		PF16886.5
		PF01958.18
		PF00675.20
		PF01813.17
		PF01216.17
		PF01268.19
B. xylophylus T. suis	3	PF00089.26
		PF08238.12
		PF00782.20
H. contortus M. incognita	2	PF00928.21
		PF00839.17
H. contortus N. brasiliensis	1	PF06079.11
H. contortus S. lupi	4	PF06110.11
		PF03388.13
		PF01835.19
		PF00095.21
H. contortus S. ratti	1	PF15035.6
H. contortus S. venezuelensis	4	PF02310.19
		PF00857.20
		PF01630.18
		PF01551.22
M. incognita N. brasiliensis	1	PF01183.20
M. incognita S. lupi	5	PF17292.2
		PF17171.4
		PF03531.14
		PF17172.4
		PF17801.1
M. incognita S. ratti	9	PF01493.19
		PF04898.14
		PF01645.17
		PF00957.21
		PF14691.6
		PF05497.12
		PF01200.18
		PF02148.19
		PF00310.21
M. incognita S. venezuelensis	8	PF04997.12
		PF12796.7
		PF04998.17
		PF00623.20
		PF04983.18
		PF05383.17
		PF05000.17
		PF00908.17
S. lupi S. ratti	2	PF00769.19
		PF01979.20
S. lupi S. venezuelensis	4	PF00083.24
		PF13417.6
		PF00001.21
		PF09380.10
S. ratti S. venezuelensis	6	PF03079.14
		PF17175.4
		PF04209.13
		PF07974.13
		PF08207.12
		PF07978.13
S. venezuelensis T. suis	3	PF00622.28
		PF13882.6
		PF02931.23
B. malayi	2	PF04668.12
		PF00383.23
B. mucronatus	10	PF01781.18
		PF01401.18
		PF09058.10
		PF07648.15
		PF01738.18
		PF01871.17
		PF01247.18
		PF01683.18
		PF04057.12
		PF00050.21
B. xylophylus	285	PF01705.19
		PF02995.17
		PF16546.5
		PF00536.30
		PF15247.6
		PF13949.6
		PF08059.13
		PF00692.19
		PF00268.21
		PF04046.16
		PF14551.6
		PF15508.6
		PF00831.23
		PF00784.17
		PF05680.12
		PF18376.1
		PF03446.15
		PF13513.6
		PF14306.6
		PF00916.20
		PF00388.19
		PF06653.11
		PF02902.19
		PF06337.12
		PF16757.5
		PF01652.18
		PF04774.15
		PF08217.11
		PF03134.19
		PF12680.7
		PF00436.25
		PF13306.6
		PF13540.6
		PF16113.5
		PF18198.1
		PF01625.21
		PF05611.11
		PF17820.1
		PF03097.18
		PF00104.30
		PF17207.3
		PF01674.18
		PF16186.5
		PF17857.1
		PF01661.21
		PF18051.1
		PF01012.21
		PF14214.6
		PF01612.20
		PF12775.7
		PF08393.13
		PF03298.13
		PF00689.21
		PF05884.12
		PF01747.17
		PF08659.10
		PF00929.24
		PF08389.12
		PF05303.12
		PF17904.1
		PF01215.19
		PF13085.6
		PF10046.9
		PF16320.5
		PF15898.5
		PF00684.19
		PF01459.22
		PF00021.21
		PF11717.8
		PF08127.13
		PF01120.17
		PF08623.10
		PF03057.14
		PF04201.15
		PF01147.17
		PF00685.27
		PF04115.12
		PF08324.11
		PF04627.13
		PF13838.6
		PF14843.6
		PF02463.19
		PF04037.13
		PF14050.6
		PF00682.19
		PF12265.8
		PF01145.25
		PF03095.15
		PF12352.8
		PF01267.17
		PF00542.19
		PF00067.22
		PF13519.6
		PF17778.1
		PF02319.20
		PF02115.17
		PF02403.22
		PF17849.1
		PF08923.10
		PF12777.7
		PF02450.15
		PF07172.11
		PF02733.17
		PF09180.11
		PF13023.6
		PF02089.15
		PF06702.12
		PF01822.19
		PF00975.20
		PF04558.15
		PF17902.1
		PF03028.15
		PF14853.6
		PF02939.16
		PF05511.11
		PF00156.27
		PF03810.19
		PF02374.15
		PF01755.17
		PF00415.18
		PF02230.16
		PF00288.26
		PF02990.16
		PF06441.12
		PF05712.13
		PF06052.12
		PF13646.6
		PF05693.13
		PF01411.19
		PF00698.21
		PF00917.26
		PF02485.21
		PF07562.14
		PF00282.19
		PF03271.17
		PF00294.24
		PF03671.14
		PF03372.23
		PF01302.25
		PF13419.6
		PF03073.15
		PF09279.11
		PF07718.12
		PF05405.14
		PF00795.22
		PF07653.17
		PF12781.7
		PF00293.28
		PF08327.11
		PF08626.11
		PF00625.21
		PF07801.11
		PF08506.10
		PF02284.16
		PF00571.28
		PF04493.14
		PF07127.11
		PF08781.10
		PF03345.14
		PF18360.1
		PF03208.19
		PF10509.9
		PF01749.20
		PF12718.7
		PF00702.26
		PF02937.15
		PF08544.13
		PF16910.5
		PF00213.18
		PF08767.11
		PF01583.20
		PF02996.17
		PF09072.10
		PF02734.17
		PF18808.1
		PF03359.13
		PF02845.16
		PF02275.18
		PF06470.13
		PF08385.12
		PF00773.19
		PF13620.6
		PF08161.12
		PF02036.17
		PF01238.21
		PF17034.5
		PF00393.19
		PF16197.5
		PF08477.13
		PF09127.11
		PF00084.20
		PF00564.24
		PF00493.23
		PF07830.13
		PF07690.16
		PF18503.1
		PF03488.14
		PF00443.29
		PF01556.18
		PF04557.15
		PF14806.6
		PF00583.25
		PF02213.16
		PF04622.12
		PF01394.20
		PF14560.6
		PF18777.1
		PF04564.15
		PF14852.6
		PF09268.10
		PF01158.18
		PF10354.9
		PF05008.15
		PF01336.25
		PF18004.1
		PF13896.6
		PF08694.11
		PF18787.1
		PF04718.15
		PF11594.8
		PF17877.1
		PF02823.16
		PF07647.17
		PF17216.3
		PF05721.13
		PF03074.16
		PF03447.16
		PF03378.15
		PF01115.17
		PF03950.18
		PF01239.22
		PF12780.7
		PF00654.20
		PF04729.13
		PF00789.20
		PF08375.11
		PF01633.20
		PF02801.22
		PF03360.16
		PF00109.26
		PF01008.17
		PF18290.1
		PF16381.5
		PF05620.11
		PF09229.11
		PF01329.19
		PF18055.1
		PF04500.16
		PF13534.6
		PF15936.5
		PF08442.10
		PF01408.22
		PF00387.19
		PF10221.9
		PF00231.19
		PF18199.1
		PF08449.11
		PF03896.16
		PF03061.22
		PF02936.14
		PF00503.20
		PF02296.16
		PF14651.6
		PF17855.1
		PF08321.12
		PF02752.22
		PF04666.13
		PF00003.22
		PF02272.19
		PF04969.16
		PF08597.10
		PF05753.14
		PF02271.16
		PF12774.7
		PF14533.6
		PF05873.12
		PF01762.21
		PF08752.10
		PF00834.19
		PF14765.6
		PF17852.1
		PF00766.19
		PF02436.18
		PF18784.1
		PF03155.15
G. spinigerum	11	PF09141.10
		PF10650.9
		PF12548.8
		PF14844.6
		PF16511.5
		PF01608.17
		PF02174.17
		PF01805.20
		PF02138.18
		PF08312.12
		PF08913.10
H. contortus	38	PF10317.9
		PF01571.21
		PF13714.6
		PF16839.5
		PF17832.1
		PF02837.18
		PF10292.9
		PF05005.15
		PF18372.1
		PF01217.20
		PF02836.17
		PF00484.19
		PF14559.6
		PF02244.16
		PF01472.20
		PF14604.6
		PF00703.21
		PF00994.24
		PF13474.6
		PF01175.18
		PF03489.17
		PF01541.24
		PF17391.2
		PF00413.24
		PF17303.2
		PF03332.13
		PF02911.18
		PF14534.6
		PF00551.19
		PF08768.11
		PF17392.2
		PF00355.26
		PF01462.18
		PF08669.11
		PF06009.12
		PF00396.18
		PF03567.14
		PF05742.12
L. sigmodontis	1	PF05535.12
M. incognita	53	PF01591.18
		PF00935.19
		PF04004.13
		PF01609.21
		PF00533.26
		PF01146.17
		PF01092.19
		PF01290.20
		PF09405.10
		PF05050.12
		PF01282.19
		PF02212.18
		PF01246.20
		PF05731.11
		PF04560.20
		PF00828.19
		PF12464.8
		PF00150.18
		PF01031.20
		PF04667.17
		PF03966.16
		PF12708.7
		PF03690.13
		PF09532.10
		PF00553.19
		PF14927.6
		PF18253.1
		PF03357.21
		PF05093.13
		PF10385.9
		PF00562.28
		PF04565.16
		PF01798.18
		PF10195.9
		PF04561.14
		PF16363.5
		PF14732.6
		PF00880.18
		PF04696.13
		PF00036.32
		PF00705.18
		PF02747.15
		PF09440.10
		PF00538.19
		PF04563.15
		PF08719.11
		PF04893.17
		PF05160.13
		PF05091.12
		PF08777.11
		PF02037.27
		PF04135.12
		PF00132.24
N. brasiliensis	1	PF07966.12
S. lupi	28	PF08512.12
		PF11416.8
		PF05739.19
		PF00465.19
		PF04062.14
		PF10174.9
		PF00787.24
		PF14529.6
		PF13639.6
		PF09324.10
		PF05177.12
		PF01390.20
		PF05047.16
		PF09740.9
		PF13878.6
		PF01153.19
		PF13091.6
		PF08433.10
		PF03881.14
		PF00751.18
		PF13640.6
		PF00723.21
		PF08628.12
		PF01753.18
		PF02194.15
		PF08241.12
		PF09743.9
		PF03747.14
S. ratti	17	PF02453.17
		PF05186.13
		PF12697.7
		PF00995.23
		PF13424.6
		PF01249.18
		PF08513.11
		PF01641.18
		PF00478.25
		PF01875.17
		PF02991.16
		PF01992.16
		PF02615.14
		PF03096.14
		PF09011.10
		PF03870.15
		PF01990.17
S. venezuelensis	106	PF00278.22
		PF13918.6
		PF13087.6
		PF00097.25
		PF08326.12
		PF06218.11
		PF00566.18
		PF13086.6
		PF10229.9
		PF08953.11
		PF15625.6
		PF05021.15
		PF01839.23
		PF00096.26
		PF16300.5
		PF06459.12
		PF02882.19
		PF04157.16
		PF07757.13
		PF03522.15
		PF02187.17
		PF01363.21
		PF03314.14
		PF16909.5
		PF05902.13
		PF08454.11
		PF00814.25
		PF15019.6
		PF02889.16
		PF11987.8
		PF10557.9
		PF05001.13
		PF08569.11
		PF00888.22
		PF04992.14
		PF03104.19
		PF01553.21
		PF06461.11
		PF01734.22
		PF14680.6
		PF18039.1
		PF03568.17
		PF00856.28
		PF03644.13
		PF08073.12
		PF12202.8
		PF00439.25
		PF14260.6
		PF00476.20
		PF05517.12
		PF10433.9
		PF00628.29
		PF12157.8
		PF10540.9
		PF05965.14
		PF03178.15
		PF02190.16
		PF00620.27
		PF13857.6
		PF12874.7
		PF10318.9
		PF00763.23
		PF00075.24
		PF08709.11
		PF01039.22
		PF08441.12
		PF03148.14
		PF10474.9
		PF01434.18
		PF02026.16
		PF00324.21
		PF04990.12
		PF11977.8
		PF05622.12
		PF18136.1
		PF03088.16
		PF12330.8
		PF01365.21
		PF17919.1
		PF00176.23
		PF01731.20
		PF05964.14
		PF08074.11
		PF00852.19
		PF01842.25
		PF08174.11
		PF06465.13
		PF00136.21
		PF06292.17
		PF02784.16
		PF00102.27
		PF08243.11
		PF05020.15
		PF00351.21
		PF00385.24
		PF11605.8
		PF00093.18
		PF00614.22
		PF17039.5
		PF16019.5
		PF00520.31
		PF05362.13
		PF10475.9
		PF02815.19
		PF07885.16
		PF02214.22
T. suis	14	PF13967.6
		PF13176.6
		PF00786.28
		PF14703.6
		PF02714.15
		PF09733.9
		PF01061.24
		PF08686.11
		PF01135.19
		PF01403.19
		PF02816.18
		PF02872.18
		PF01437.25
		PF09754.9
